# Supplementary material for: Establishment and validation of a nomogram model for predicting early death in patients with endometrial cancer bone metastases
Source: Front Oncol. 2025 Oct 1;15:1613843. doi: 10.3389/fonc.2025.1613843 (PMC12520879; doi:10.3389/fonc.2025.1613843)
Supplement: Supplementary file 1 [file DataSheet1.csv]

Patient ID	Age	Race	Marital status	Grade	AJCC Stage	T	N	M	Histology	Surgery	Radiation	Chemotherapy	Mets brain	Mets liver	Mets lung	Tumor Size	Time from diagnosis to treatment	Year of diagnosis	CSS	Survival months	OS	Sequence number	Diagnostic Confirmation	Mets bone	Sex	Grade Pathological (2018+)	Derived AJCC Stage Group, 6th ed (2004-2015)	Breast - Adjusted AJCC 6th Stage (1988-2015)	Derived AJCC T, 6th ed (2004-2015)	Derived AJCC N, 6th ed (2004-2015)	Derived AJCC M, 6th ed (2004-2015)	Derived EOD 2018 Stage Group (2018+)	Derived EOD 2018 T (2018+)	Derived EOD 2018 N (2018+)	Derived EOD 2018 M (2018+)	Derived SEER Cmb Stg Grp (2016-2017)	Derived SEER Combined T (2016-2017)	Derived SEER Combined N (2016-2017)	Derived SEER Combined M (2016-2017)	CS tumor size (2004-2015)	Race recode (W, B, AI, API)	Site recode ICD-O-3/WHO 2008	Primary Site	Histologic Type ICD-O-3	Laterality
324759	72 years	White	Single (never married)	9	4B	TX	N1a	M1	8441/3: Serous cystadenocarcinoma, NOS	67	None/Unknown	Yes	No	Yes	No	10	45	2021	Alive or dead of other cause	8	Alive	One primary only	Positive histology	Yes	Female	9	Blank(s)	Blank(s)	Blank(s)	Blank(s)	Blank(s)	4B	TX	N1a	M1	Blank(s)	Blank(s)	Blank(s)	Blank(s)	Blank(s)	Black	Corpus Uteri	541	8441	Not a paired site
388329	55 years	White	Unknown	3	88	88	88	88	9120/3: Hemangiosarcoma	50	None/Unknown	Yes	No	No	Yes	85	29	2021	Alive or dead of other cause	7	Alive	One primary only	Positive histology	Yes	Female	3	Blank(s)	Blank(s)	Blank(s)	Blank(s)	Blank(s)	88	88	88	88	Blank(s)	Blank(s)	Blank(s)	Blank(s)	Blank(s)	Black	Corpus Uteri	541	9120	Not a paired site
544286	50 years	White	Married (including common law)	9	4B	TX	N0	M1	8380/3: Endometrioid carcinoma	0	None/Unknown	No/Unknown	No	No	Yes	66	Unable to calculate	2021	Alive or dead of other cause	1	Alive	One primary only	Positive histology	Yes	Female	9	Blank(s)	Blank(s)	Blank(s)	Blank(s)	Blank(s)	4B	TX	N0	M1	Blank(s)	Blank(s)	Blank(s)	Blank(s)	Blank(s)	Black	Corpus Uteri	541	8380	Not a paired site
645541	73 years	Other (American Indian/AK Native, Asian/Pacific Islander)	Single (never married)	9	4B	T3b	N0	M1	8140/3: Adenocarcinoma, NOS	0	Beam radiation	No/Unknown	No	No	No	86	11	2021	Alive or dead of other cause	1	Alive	One primary only	Positive histology	Yes	Female	9	Blank(s)	Blank(s)	Blank(s)	Blank(s)	Blank(s)	4B	T3b	N0	M1	Blank(s)	Blank(s)	Blank(s)	Blank(s)	Blank(s)	White	Corpus Uteri	541	8140	Not a paired site
685832	77 years	Black	Divorced	9	4B	TX	NX	M1	8933/3: Adenosarcoma	0	None/Unknown	No/Unknown	No	Yes	Yes	Unknown or size unreasonable (includes any tumor sizes 401-989)	62	2021	Dead (attributable to this cancer dx)	3	Dead	One primary only	Positive histology	Yes	Female	9	Blank(s)	Blank(s)	Blank(s)	Blank(s)	Blank(s)	4B	TX	NX	M1	Blank(s)	Blank(s)	Blank(s)	Blank(s)	Blank(s)	White	Corpus Uteri	541	8933	Not a paired site
729226	65 years	Black	Divorced	9	4B	TX	N1	M1	8010/3: Carcinoma, NOS	0	None/Unknown	No/Unknown	No	Yes	Yes	Unknown or size unreasonable (includes any tumor sizes 401-989)	Unable to calculate	2021	Dead (attributable to this cancer dx)	1	Dead	One primary only	Positive histology	Yes	Female	9	Blank(s)	Blank(s)	Blank(s)	Blank(s)	Blank(s)	4B	TX	N1	M1	Blank(s)	Blank(s)	Blank(s)	Blank(s)	Blank(s)	White	Corpus Uteri	541	8010	Not a paired site
752032	82 years	White	Single (never married)	3	4B	T4	N1	M1	8380/3: Endometrioid carcinoma	50	None/Unknown	No/Unknown	No	No	Yes	100	0	2021	Dead (attributable to this cancer dx)	0	Dead	One primary only	Positive histology	Yes	Female	3	Blank(s)	Blank(s)	Blank(s)	Blank(s)	Blank(s)	4B	T4	N1	M1	Blank(s)	Blank(s)	Blank(s)	Blank(s)	Blank(s)	White	Corpus Uteri	541	8380	Not a paired site
772175	54 years	White	Single (never married)	9	4B	T1	N0	M1	8140/3: Adenocarcinoma, NOS	0	None/Unknown	No/Unknown	No	No	No	50	Unable to calculate	2021	Alive or dead of other cause	2	Alive	One primary only	Positive histology	Yes	Female	9	Blank(s)	Blank(s)	Blank(s)	Blank(s)	Blank(s)	4B	T1	N0	M1	Blank(s)	Blank(s)	Blank(s)	Blank(s)	Blank(s)	Asian or Pacific Islander	Corpus Uteri	541	8140	Not a paired site
773230	73 years	White	Married (including common law)	9	4B	T4	N1	M1	8441/3: Serous cystadenocarcinoma, NOS	50	None/Unknown	Yes	No	No	Yes	65	34	2021	Alive or dead of other cause	0	Alive	One primary only	Positive histology	Yes	Female	9	Blank(s)	Blank(s)	Blank(s)	Blank(s)	Blank(s)	4B	T4	N1	M1	Blank(s)	Blank(s)	Blank(s)	Blank(s)	Blank(s)	White	Corpus Uteri	541	8441	Not a paired site
808654	51 years	White	Divorced	9	4B	TX	NX	M1	8441/3: Serous cystadenocarcinoma, NOS	0	None/Unknown	Yes	No	No	No	Unknown or size unreasonable (includes any tumor sizes 401-989)	31	2021	Dead (attributable to this cancer dx)	8	Dead	One primary only	Positive histology	Yes	Female	9	Blank(s)	Blank(s)	Blank(s)	Blank(s)	Blank(s)	4B	TX	NX	M1	Blank(s)	Blank(s)	Blank(s)	Blank(s)	Blank(s)	White	Corpus Uteri	541	8441	Not a paired site
811415	54 years	Other (American Indian/AK Native, Asian/Pacific Islander)	Married (including common law)	9	4B	T2	N0	M1	8380/3: Endometrioid carcinoma	0	Beam radiation	Yes	Yes	No	No	128	0	2021	Alive or dead of other cause	8	Alive	One primary only	Positive histology	Yes	Female	9	Blank(s)	Blank(s)	Blank(s)	Blank(s)	Blank(s)	4B	T2	N0	M1	Blank(s)	Blank(s)	Blank(s)	Blank(s)	Blank(s)	Black	Corpus Uteri	541	8380	Not a paired site
818400	50 years	White	Single (never married)	9	4B	T3b	N1	M1	8380/3: Endometrioid carcinoma	50	Beam radiation	Yes	No	No	No	88	28	2021	Dead (attributable to this cancer dx)	8	Dead	One primary only	Positive histology	Yes	Female	9	Blank(s)	Blank(s)	Blank(s)	Blank(s)	Blank(s)	4B	T3b	N1	M1	Blank(s)	Blank(s)	Blank(s)	Blank(s)	Blank(s)	White	Corpus Uteri	541	8380	Not a paired site
823609	74 years	White	Married (including common law)	9	4B	T1	N1a	M1	8380/3: Endometrioid carcinoma	0	None/Unknown	No/Unknown	No	No	Yes	66	62	2021	Dead (attributable to this cancer dx)	4	Dead	One primary only	Positive histology	Yes	Female	9	Blank(s)	Blank(s)	Blank(s)	Blank(s)	Blank(s)	4B	T1	N1a	M1	Blank(s)	Blank(s)	Blank(s)	Blank(s)	Blank(s)	White	Corpus Uteri	541	8380	Not a paired site
844057	64 years	White	Married (including common law)	9	4B	T3b	NX	M1	8380/3: Endometrioid carcinoma	50	Beam radiation	Yes	No	No	No	Unknown or size unreasonable (includes any tumor sizes 401-989)	81	2021	Alive or dead of other cause	8	Alive	One primary only	Positive histology	Yes	Female	9	Blank(s)	Blank(s)	Blank(s)	Blank(s)	Blank(s)	4B	T3b	NX	M1	Blank(s)	Blank(s)	Blank(s)	Blank(s)	Blank(s)	Asian or Pacific Islander	Corpus Uteri	541	8380	Not a paired site
850797	58 years	Other (American Indian/AK Native, Asian/Pacific Islander)	Married (including common law)	9	4B	TX	N1a	M1	8380/3: Endometrioid carcinoma	0	Beam radiation	Yes	No	No	No	Unknown or size unreasonable (includes any tumor sizes 401-989)	Unable to calculate	2021	Alive or dead of other cause	4	Alive	One primary only	Positive histology	Yes	Female	9	Blank(s)	Blank(s)	Blank(s)	Blank(s)	Blank(s)	4B	TX	N1a	M1	Blank(s)	Blank(s)	Blank(s)	Blank(s)	Blank(s)	White	Corpus Uteri	541	8380	Not a paired site
876208	56 years	White	Married (including common law)	9	4B	T3b	NX	M1	8380/3: Endometrioid carcinoma	50	Combination of beam with implants or isotopes	Yes	No	No	No	73	37	2021	Alive or dead of other cause	4	Alive	One primary only	Positive histology	Yes	Female	9	Blank(s)	Blank(s)	Blank(s)	Blank(s)	Blank(s)	4B	T3b	NX	M1	Blank(s)	Blank(s)	Blank(s)	Blank(s)	Blank(s)	White	Corpus Uteri	541	8380	Not a paired site
897921	62 years	White	Single (never married)	9	4B	TX	N1	M1	8980/3: Carcinosarcoma, NOS	0	None/Unknown	Yes	No	Yes	No	Unknown or size unreasonable (includes any tumor sizes 401-989)	15	2021	Dead (attributable to this cancer dx)	2	Dead	One primary only	Positive histology	Yes	Female	9	Blank(s)	Blank(s)	Blank(s)	Blank(s)	Blank(s)	4B	TX	N1	M1	Blank(s)	Blank(s)	Blank(s)	Blank(s)	Blank(s)	White	Corpus Uteri	541	8980	Not a paired site
910490	68 years	White	Widowed	9	4B	T3b	NX	M1	8441/3: Serous cystadenocarcinoma, NOS	50	None/Unknown	Yes	No	No	No	Unknown or size unreasonable (includes any tumor sizes 401-989)	0	2021	Alive or dead of other cause	11	Alive	One primary only	Positive histology	Yes	Female	9	Blank(s)	Blank(s)	Blank(s)	Blank(s)	Blank(s)	4B	T3b	NX	M1	Blank(s)	Blank(s)	Blank(s)	Blank(s)	Blank(s)	White	Corpus Uteri	541	8441	Not a paired site
911965	49 years	White	Married (including common law)	9	4B	TX	N0	M1	8380/3: Endometrioid carcinoma	0	None/Unknown	No/Unknown	No	No	No	15	Unable to calculate	2021	Dead (attributable to this cancer dx)	0	Dead	One primary only	Positive histology	Yes	Female	9	Blank(s)	Blank(s)	Blank(s)	Blank(s)	Blank(s)	4B	TX	N0	M1	Blank(s)	Blank(s)	Blank(s)	Blank(s)	Blank(s)	White	Corpus Uteri	541	8380	Not a paired site
921912	41 years	Other (American Indian/AK Native, Asian/Pacific Islander)	Single (never married)	9	4B	T2	N0	M1	8380/3: Endometrioid carcinoma	0	Beam radiation	Yes	No	No	Yes	130	7	2021	Alive or dead of other cause	4	Alive	One primary only	Positive histology	Yes	Female	9	Blank(s)	Blank(s)	Blank(s)	Blank(s)	Blank(s)	4B	T2	N0	M1	Blank(s)	Blank(s)	Blank(s)	Blank(s)	Blank(s)	White	Corpus Uteri	541	8380	Not a paired site
922341	60 years	Other (American Indian/AK Native, Asian/Pacific Islander)	Single (never married)	9	4B	T1b	NX	M1	8441/3: Serous cystadenocarcinoma, NOS	50	Beam radiation	Yes	No	Yes	No	Unknown or size unreasonable (includes any tumor sizes 401-989)	0	2021	Alive or dead of other cause	8	Alive	One primary only	Positive histology	Yes	Female	9	Blank(s)	Blank(s)	Blank(s)	Blank(s)	Blank(s)	4B	T1b	NX	M1	Blank(s)	Blank(s)	Blank(s)	Blank(s)	Blank(s)	White	Corpus Uteri	541	8441	Not a paired site
937985	76 years	Other (American Indian/AK Native, Asian/Pacific Islander)	Divorced	9	4B	T3a	N1	M1	8380/3: Endometrioid carcinoma	0	Beam radiation	Yes	No	No	Yes	Unknown or size unreasonable (includes any tumor sizes 401-989)	4	2021	Dead (attributable to this cancer dx)	7	Dead	One primary only	Positive histology	Yes	Female	9	Blank(s)	Blank(s)	Blank(s)	Blank(s)	Blank(s)	4B	T3a	N1	M1	Blank(s)	Blank(s)	Blank(s)	Blank(s)	Blank(s)	White	Corpus Uteri	541	8380	Not a paired site
947892	90+ years	White	Widowed	3	4B	T3a	N1a	M1	8980/3: Carcinosarcoma, NOS	50	None/Unknown	Yes	No	No	No	60	11	2021	Alive or dead of other cause	9	Alive	One primary only	Positive histology	Yes	Female	3	Blank(s)	Blank(s)	Blank(s)	Blank(s)	Blank(s)	4B	T3a	N1a	M1	Blank(s)	Blank(s)	Blank(s)	Blank(s)	Blank(s)	White	Corpus Uteri	541	8980	Not a paired site
947928	70 years	White	Widowed	9	4B	T3b	N1	M1	8140/3: Adenocarcinoma, NOS	0	Beam radiation	Yes	No	Yes	Yes	100	30	2021	Alive or dead of other cause	9	Alive	One primary only	Positive histology	Yes	Female	9	Blank(s)	Blank(s)	Blank(s)	Blank(s)	Blank(s)	4B	T3b	N1	M1	Blank(s)	Blank(s)	Blank(s)	Blank(s)	Blank(s)	White	Corpus Uteri	541	8140	Not a paired site
968299	68 years	White	Widowed	9	4B	TX	NX	M1	8380/3: Endometrioid carcinoma	0	Beam radiation	Yes	No	No	No	30	7	2021	Alive or dead of other cause	4	Alive	One primary only	Positive histology	Yes	Female	9	Blank(s)	Blank(s)	Blank(s)	Blank(s)	Blank(s)	4B	TX	NX	M1	Blank(s)	Blank(s)	Blank(s)	Blank(s)	Blank(s)	White	Corpus Uteri	541	8380	Not a paired site
974143	68 years	White	Widowed	3	4B	T3a	N1a	M1	8310/3: Clear cell adenocarcinoma, NOS	50	Refused (1988+)	Yes	No	No	No	60	40	2021	Alive or dead of other cause	3	Alive	One primary only	Positive histology	Yes	Female	3	Blank(s)	Blank(s)	Blank(s)	Blank(s)	Blank(s)	4B	T3a	N1a	M1	Blank(s)	Blank(s)	Blank(s)	Blank(s)	Blank(s)	White	Corpus Uteri	541	8310	Not a paired site
984196	65 years	Black	Married (including common law)	9	4B	T3a	N0	M1	8930/3: Endometrial stromal sarcoma, NOS	61	None/Unknown	Yes	No	Yes	No	120	0	2021	Alive or dead of other cause	1	Alive	One primary only	Positive histology	Yes	Female	9	Blank(s)	Blank(s)	Blank(s)	Blank(s)	Blank(s)	4B	T3a	N0	M1	Blank(s)	Blank(s)	Blank(s)	Blank(s)	Blank(s)	White	Corpus Uteri	541	8930	Not a paired site
985940	73 years	White	Single (never married)	9	4B	T4	NX	M1	8380/3: Endometrioid carcinoma	0	None/Unknown	Yes	No	No	Yes	Unknown or size unreasonable (includes any tumor sizes 401-989)	18	2021	Alive or dead of other cause	2	Alive	One primary only	Positive histology	Yes	Female	9	Blank(s)	Blank(s)	Blank(s)	Blank(s)	Blank(s)	4B	T4	NX	M1	Blank(s)	Blank(s)	Blank(s)	Blank(s)	Blank(s)	White	Corpus Uteri	541	8380	Not a paired site
991797	75 years	White	Divorced	9	4B	T1	N0	M1	8380/3: Endometrioid carcinoma	0	Beam radiation	Yes	No	No	Yes	Unknown or size unreasonable (includes any tumor sizes 401-989)	63	2021	Alive or dead of other cause	9	Alive	One primary only	Positive histology	Yes	Female	9	Blank(s)	Blank(s)	Blank(s)	Blank(s)	Blank(s)	4B	T1	N0	M1	Blank(s)	Blank(s)	Blank(s)	Blank(s)	Blank(s)	White	Corpus Uteri	541	8380	Not a paired site
1012018	67 years	White	Married (including common law)	1	4B	T4	N0	M1	8380/3: Endometrioid carcinoma	0	Beam radiation	No/Unknown	No	No	No	Unknown or size unreasonable (includes any tumor sizes 401-989)	66	2021	Alive or dead of other cause	4	Alive	One primary only	Positive histology	Yes	Female	1	Blank(s)	Blank(s)	Blank(s)	Blank(s)	Blank(s)	4B	T4	N0	M1	Blank(s)	Blank(s)	Blank(s)	Blank(s)	Blank(s)	White	Corpus Uteri	541	8380	Not a paired site
1015970	50 years	White	Single (never married)	9	4B	T1a	N1	M1	8140/3: Adenocarcinoma, NOS	0	Beam radiation	Yes	No	No	Yes	Unknown or size unreasonable (includes any tumor sizes 401-989)	13	2021	Alive or dead of other cause	1	Alive	One primary only	Positive histology	Yes	Female	9	Blank(s)	Blank(s)	Blank(s)	Blank(s)	Blank(s)	4B	T1a	N1	M1	Blank(s)	Blank(s)	Blank(s)	Blank(s)	Blank(s)	White	Corpus Uteri	541	8140	Not a paired site
1052119	62 years	White	Divorced	9	4B	T3b	N1a	M1	8441/3: Serous cystadenocarcinoma, NOS	0	None/Unknown	Yes	No	No	No	17	45	2021	Alive or dead of other cause	10	Alive	One primary only	Positive histology	Yes	Female	9	Blank(s)	Blank(s)	Blank(s)	Blank(s)	Blank(s)	4B	T3b	N1a	M1	Blank(s)	Blank(s)	Blank(s)	Blank(s)	Blank(s)	Black	Corpus Uteri	541	8441	Not a paired site
1053888	49 years	Other (American Indian/AK Native, Asian/Pacific Islander)	Divorced	9	4B	T1a	N1	M1	8441/3: Serous cystadenocarcinoma, NOS	0	None/Unknown	Yes	No	Yes	No	42	70	2021	Alive or dead of other cause	0	Alive	One primary only	Positive histology	Yes	Female	9	Blank(s)	Blank(s)	Blank(s)	Blank(s)	Blank(s)	4B	T1a	N1	M1	Blank(s)	Blank(s)	Blank(s)	Blank(s)	Blank(s)	White	Corpus Uteri	541	8441	Not a paired site
1053925	53 years	Other (American Indian/AK Native, Asian/Pacific Islander)	Married (including common law)	9	4B	T3b	N2a	M1	8380/3: Endometrioid carcinoma	0	Beam radiation	Yes	No	No	No	Unknown or size unreasonable (includes any tumor sizes 401-989)	23	2021	Alive or dead of other cause	1	Alive	One primary only	Positive histology	Yes	Female	9	Blank(s)	Blank(s)	Blank(s)	Blank(s)	Blank(s)	4B	T3b	N2a	M1	Blank(s)	Blank(s)	Blank(s)	Blank(s)	Blank(s)	White	Corpus Uteri	541	8380	Not a paired site
1058859	70 years	White	Single (never married)	9	4B	T3b	N1	M1	8010/3: Carcinoma, NOS	0	None/Unknown	No/Unknown	No	No	No	Unknown or size unreasonable (includes any tumor sizes 401-989)	Unable to calculate	2021	Dead (attributable to this cancer dx)	1	Dead	One primary only	Positive histology	Yes	Female	9	Blank(s)	Blank(s)	Blank(s)	Blank(s)	Blank(s)	4B	T3b	N1	M1	Blank(s)	Blank(s)	Blank(s)	Blank(s)	Blank(s)	Black	Corpus Uteri	541	8010	Not a paired site
1067012	34 years	White	Single (never married)	9	4B	T3b	N0	M1	8890/3: Leiomyosarcoma, NOS	0	None/Unknown	Yes	No	Yes	No	97	28	2021	Dead (attributable to this cancer dx)	6	Dead	One primary only	Positive histology	Yes	Female	9	Blank(s)	Blank(s)	Blank(s)	Blank(s)	Blank(s)	4B	T3b	N0	M1	Blank(s)	Blank(s)	Blank(s)	Blank(s)	Blank(s)	White	Corpus Uteri	541	8890	Not a paired site
1117048	57 years	White	Married (including common law)	9	4B	T1b	N0	M1	8380/3: Endometrioid carcinoma	50	Radioactive implants (includes brachytherapy) (1988+)	Yes	No	No	Yes	85	39	2021	Alive or dead of other cause	6	Alive	One primary only	Positive histology	Yes	Female	9	Blank(s)	Blank(s)	Blank(s)	Blank(s)	Blank(s)	4B	T1b	N0	M1	Blank(s)	Blank(s)	Blank(s)	Blank(s)	Blank(s)	White	Corpus Uteri	541	8380	Not a paired site
1124156	55 years	White	Married (including common law)	9	4B	TX	NX	M1	8441/3: Serous cystadenocarcinoma, NOS	0	Beam radiation	Yes	No	No	No	Unknown or size unreasonable (includes any tumor sizes 401-989)	37	2021	Alive or dead of other cause	7	Alive	One primary only	Positive histology	Yes	Female	9	Blank(s)	Blank(s)	Blank(s)	Blank(s)	Blank(s)	4B	TX	NX	M1	Blank(s)	Blank(s)	Blank(s)	Blank(s)	Blank(s)	Black	Corpus Uteri	541	8441	Not a paired site
1125564	61 years	White	Divorced	9	4B	T2	N0	M1	8380/3: Endometrioid carcinoma	0	Beam radiation	Yes	No	No	No	45	69	2021	Alive or dead of other cause	8	Alive	One primary only	Positive histology	Yes	Female	9	Blank(s)	Blank(s)	Blank(s)	Blank(s)	Blank(s)	4B	T2	N0	M1	Blank(s)	Blank(s)	Blank(s)	Blank(s)	Blank(s)	White	Corpus Uteri	541	8380	Not a paired site
1129093	63 years	Black	Single (never married)	9	4B	TX	N1	M1	8140/3: Adenocarcinoma, NOS	0	None/Unknown	No/Unknown	No	No	No	Unknown or size unreasonable (includes any tumor sizes 401-989)	Unable to calculate	2021	Dead (attributable to this cancer dx)	1	Dead	One primary only	Positive histology	Yes	Female	9	Blank(s)	Blank(s)	Blank(s)	Blank(s)	Blank(s)	4B	TX	N1	M1	Blank(s)	Blank(s)	Blank(s)	Blank(s)	Blank(s)	Black	Corpus Uteri	541	8140	Not a paired site
1138040	78 years	White	Widowed	9	4B	TX	N1a	M1	8380/3: Endometrioid carcinoma	0	Beam radiation	No/Unknown	Yes	No	Yes	Unknown or size unreasonable (includes any tumor sizes 401-989)	10	2021	Dead (attributable to this cancer dx)	0	Dead	One primary only	Positive histology	Yes	Female	9	Blank(s)	Blank(s)	Blank(s)	Blank(s)	Blank(s)	4B	TX	N1a	M1	Blank(s)	Blank(s)	Blank(s)	Blank(s)	Blank(s)	White	Corpus Uteri	541	8380	Not a paired site
1138277	74 years	White	Unknown	9	4B	T3b	N0	M1	8380/3: Endometrioid carcinoma	0	Beam radiation	Yes	No	No	Yes	15	31	2021	Alive or dead of other cause	6	Alive	One primary only	Positive histology	Yes	Female	9	Blank(s)	Blank(s)	Blank(s)	Blank(s)	Blank(s)	4B	T3b	N0	M1	Blank(s)	Blank(s)	Blank(s)	Blank(s)	Blank(s)	White	Corpus Uteri	541	8380	Not a paired site
1142960	90+ years	White	Single (never married)	9	4B	T3b	NX	M1	8380/3: Endometrioid carcinoma	0	None/Unknown	No/Unknown	No	No	No	Unknown or size unreasonable (includes any tumor sizes 401-989)	79	2021	Alive or dead of other cause	2	Alive	One primary only	Positive histology	Yes	Female	9	Blank(s)	Blank(s)	Blank(s)	Blank(s)	Blank(s)	4B	T3b	NX	M1	Blank(s)	Blank(s)	Blank(s)	Blank(s)	Blank(s)	White	Corpus Uteri	541	8380	Not a paired site
1144725	71 years	Black	Widowed	2	4B	T3a	N0	M1	8380/3: Endometrioid carcinoma	50	None/Unknown	Yes	No	No	Yes	Unknown or size unreasonable (includes any tumor sizes 401-989)	127	2021	Alive or dead of other cause	11	Alive	One primary only	Positive histology	Yes	Female	2	Blank(s)	Blank(s)	Blank(s)	Blank(s)	Blank(s)	4B	T3a	N0	M1	Blank(s)	Blank(s)	Blank(s)	Blank(s)	Blank(s)	Asian or Pacific Islander	Corpus Uteri	541	8380	Not a paired site
1154396	61 years	White	Married (including common law)	9	4B	T3b	N0	M1	8010/3: Carcinoma, NOS	0	None/Unknown	Yes	No	No	Yes	Unknown or size unreasonable (includes any tumor sizes 401-989)	47	2021	Alive or dead of other cause	11	Alive	One primary only	Positive histology	Yes	Female	9	Blank(s)	Blank(s)	Blank(s)	Blank(s)	Blank(s)	4B	T3b	N0	M1	Blank(s)	Blank(s)	Blank(s)	Blank(s)	Blank(s)	White	Corpus Uteri	541	8010	Not a paired site
1158978	64 years	White	Single (never married)	3	4B	T3a	N1	M1	8140/3: Adenocarcinoma, NOS	50	None/Unknown	No/Unknown	No	No	No	Unknown or size unreasonable (includes any tumor sizes 401-989)	43	2021	Dead (attributable to this cancer dx)	4	Dead	One primary only	Positive histology	Yes	Female	3	Blank(s)	Blank(s)	Blank(s)	Blank(s)	Blank(s)	4B	T3a	N1	M1	Blank(s)	Blank(s)	Blank(s)	Blank(s)	Blank(s)	White	Corpus Uteri	541	8140	Not a paired site
1177456	57 years	White	Unknown	2	4B	T3a	N0	M1	8570/3: Adenocarcinoma with squamous metaplasia	50	None/Unknown	Yes	No	No	No	32	66	2021	Alive or dead of other cause	3	Alive	One primary only	Positive histology	Yes	Female	2	Blank(s)	Blank(s)	Blank(s)	Blank(s)	Blank(s)	4B	T3a	N0	M1	Blank(s)	Blank(s)	Blank(s)	Blank(s)	Blank(s)	White	Corpus Uteri	541	8570	Not a paired site
1188598	72 years	White	Married (including common law)	9	4B	T4	NX	M1	8380/3: Endometrioid carcinoma	0	Beam radiation	No/Unknown	No	No	No	61	10	2021	Dead (attributable to this cancer dx)	2	Dead	One primary only	Positive histology	Yes	Female	9	Blank(s)	Blank(s)	Blank(s)	Blank(s)	Blank(s)	4B	T4	NX	M1	Blank(s)	Blank(s)	Blank(s)	Blank(s)	Blank(s)	White	Corpus Uteri	541	8380	Not a paired site
1192272	69 years	Other (American Indian/AK Native, Asian/Pacific Islander)	Widowed	2	4B	T3a	N0	M1	8382/3: Endometrioid adenocarcinoma, secretory variant	50	Beam radiation	Yes	No	No	No	50	0	2021	Alive or dead of other cause	4	Alive	One primary only	Positive histology	Yes	Female	2	Blank(s)	Blank(s)	Blank(s)	Blank(s)	Blank(s)	4B	T3a	N0	M1	Blank(s)	Blank(s)	Blank(s)	Blank(s)	Blank(s)	White	Corpus Uteri	541	8382	Not a paired site
1193442	86 years	White	Widowed	3	4B	T3b	N0	M1	8441/3: Serous cystadenocarcinoma, NOS	40	None/Unknown	No/Unknown	No	Yes	Yes	63	219	2021	Alive or dead of other cause	3	Alive	One primary only	Positive histology	Yes	Female	3	Blank(s)	Blank(s)	Blank(s)	Blank(s)	Blank(s)	4B	T3b	N0	M1	Blank(s)	Blank(s)	Blank(s)	Blank(s)	Blank(s)	Asian or Pacific Islander	Corpus Uteri	541	8441	Not a paired site
1225734	48 years	Other (American Indian/AK Native, Asian/Pacific Islander)	Single (never married)	9	4B	T3b	N1	M1	8980/3: Carcinosarcoma, NOS	50	Refused (1988+)	No/Unknown	No	No	No	Unknown or size unreasonable (includes any tumor sizes 401-989)	0	2021	Alive or dead of other cause	4	Alive	One primary only	Positive histology	Yes	Female	9	Blank(s)	Blank(s)	Blank(s)	Blank(s)	Blank(s)	4B	T3b	N1	M1	Blank(s)	Blank(s)	Blank(s)	Blank(s)	Blank(s)	White	Corpus Uteri	541	8980	Not a paired site
1230469	59 years	White	Single (never married)	9	4B	T1	N0	M1	8010/3: Carcinoma, NOS	0	Beam radiation	Yes	Yes	No	Yes	Unknown or size unreasonable (includes any tumor sizes 401-989)	41	2021	Dead (attributable to this cancer dx)	8	Dead	One primary only	Positive histology	Yes	Female	9	Blank(s)	Blank(s)	Blank(s)	Blank(s)	Blank(s)	4B	T1	N0	M1	Blank(s)	Blank(s)	Blank(s)	Blank(s)	Blank(s)	White	Corpus Uteri	541	8010	Not a paired site
1237983	60 years	White	Unknown	9	4B	TX	N2a	M1	8980/3: Carcinosarcoma, NOS	0	Beam radiation	No/Unknown	No	Yes	Yes	96	34	2021	Dead (attributable to this cancer dx)	5	Dead	One primary only	Positive histology	Yes	Female	9	Blank(s)	Blank(s)	Blank(s)	Blank(s)	Blank(s)	4B	TX	N2a	M1	Blank(s)	Blank(s)	Blank(s)	Blank(s)	Blank(s)	Black	Corpus Uteri	541	8980	Not a paired site
1242147	44 years	White	Married (including common law)	9	4B	T1	N0	M1	8930/3: Endometrial stromal sarcoma, NOS	0	None/Unknown	No/Unknown	No	No	Yes	Unknown or size unreasonable (includes any tumor sizes 401-989)	Unable to calculate	2021	Dead (attributable to this cancer dx)	2	Dead	One primary only	Positive histology	Yes	Female	9	Blank(s)	Blank(s)	Blank(s)	Blank(s)	Blank(s)	4B	T1	N0	M1	Blank(s)	Blank(s)	Blank(s)	Blank(s)	Blank(s)	Asian or Pacific Islander	Corpus Uteri	541	8930	Not a paired site
1257835	48 years	Other (American Indian/AK Native, Asian/Pacific Islander)	Divorced	9	4B	TX	N0	M1	8010/3: Carcinoma, NOS	0	None/Unknown	No/Unknown	No	No	Yes	Unknown or size unreasonable (includes any tumor sizes 401-989)	Unable to calculate	2021	Dead (attributable to this cancer dx)	0	Dead	One primary only	Positive histology	Yes	Female	9	Blank(s)	Blank(s)	Blank(s)	Blank(s)	Blank(s)	4B	TX	N0	M1	Blank(s)	Blank(s)	Blank(s)	Blank(s)	Blank(s)	White	Corpus Uteri	541	8010	Not a paired site
1262745	41 years	White	Single (never married)	9	4B	TX	N1	M1	8380/3: Endometrioid carcinoma	0	Beam radiation	Yes	No	No	No	62	44	2021	Alive or dead of other cause	11	Alive	One primary only	Positive histology	Yes	Female	9	Blank(s)	Blank(s)	Blank(s)	Blank(s)	Blank(s)	4B	TX	N1	M1	Blank(s)	Blank(s)	Blank(s)	Blank(s)	Blank(s)	White	Corpus Uteri	541	8380	Not a paired site
1266708	63 years	Other (American Indian/AK Native, Asian/Pacific Islander)	Widowed	9	4B	TX	N1	M1	8380/3: Endometrioid carcinoma	0	Beam radiation	Yes	Yes	No	Yes	Unknown or size unreasonable (includes any tumor sizes 401-989)	24	2021	Dead (attributable to this cancer dx)	6	Dead	One primary only	Positive histology	Yes	Female	9	Blank(s)	Blank(s)	Blank(s)	Blank(s)	Blank(s)	4B	TX	N1	M1	Blank(s)	Blank(s)	Blank(s)	Blank(s)	Blank(s)	White	Corpus Uteri	541	8380	Not a paired site
1267081	59 years	White	Married (including common law)	1	4B	T1b	N0	M1	8930/3: Endometrial stromal sarcoma, NOS	61	Beam radiation	No/Unknown	No	No	No	105	61	2021	Alive or dead of other cause	10	Alive	One primary only	Positive histology	Yes	Female	1	Blank(s)	Blank(s)	Blank(s)	Blank(s)	Blank(s)	4B	T1b	N0	M1	Blank(s)	Blank(s)	Blank(s)	Blank(s)	Blank(s)	White	Corpus Uteri	541	8930	Not a paired site
1273154	51 years	Other (American Indian/AK Native, Asian/Pacific Islander)	Married (including common law)	9	4B	TX	N0	M1	8890/3: Leiomyosarcoma, NOS	0	None/Unknown	Yes	No	Yes	Yes	118	15	2021	Dead (attributable to this cancer dx)	3	Dead	One primary only	Positive histology	Yes	Female	9	Blank(s)	Blank(s)	Blank(s)	Blank(s)	Blank(s)	4B	TX	N0	M1	Blank(s)	Blank(s)	Blank(s)	Blank(s)	Blank(s)	White	Corpus Uteri	541	8890	Not a paired site
1280402	48 years	Other (American Indian/AK Native, Asian/Pacific Islander)	Married (including common law)	9	4B	T3b	N1a	M1	8441/3: Serous cystadenocarcinoma, NOS	0	None/Unknown	Yes	No	No	No	57	61	2021	Alive or dead of other cause	4	Alive	One primary only	Positive histology	Yes	Female	9	Blank(s)	Blank(s)	Blank(s)	Blank(s)	Blank(s)	4B	T3b	N1a	M1	Blank(s)	Blank(s)	Blank(s)	Blank(s)	Blank(s)	White	Corpus Uteri	541	8441	Not a paired site
1281283	59 years	Other (American Indian/AK Native, Asian/Pacific Islander)	Married (including common law)	9	4B	T4	N1a	M1	8140/3: Adenocarcinoma, NOS	0	None/Unknown	Yes	No	No	No	94	11	2021	Dead (attributable to this cancer dx)	1	Dead	One primary only	Positive histology	Yes	Female	9	Blank(s)	Blank(s)	Blank(s)	Blank(s)	Blank(s)	4B	T4	N1a	M1	Blank(s)	Blank(s)	Blank(s)	Blank(s)	Blank(s)	White	Corpus Uteri	541	8140	Not a paired site
1282356	64 years	White	Married (including common law)	9	4B	T4	N0	M1	8140/3: Adenocarcinoma, NOS	0	None/Unknown	Yes	No	No	No	Unknown or size unreasonable (includes any tumor sizes 401-989)	91	2021	Alive or dead of other cause	4	Alive	One primary only	Positive histology	Yes	Female	9	Blank(s)	Blank(s)	Blank(s)	Blank(s)	Blank(s)	4B	T4	N0	M1	Blank(s)	Blank(s)	Blank(s)	Blank(s)	Blank(s)	White	Corpus Uteri	541	8140	Not a paired site
1299908	90+ years	White	Divorced	3	4B	T3a	N2mi	M1	8380/3: Endometrioid carcinoma	63	Beam radiation	Yes	No	No	No	24	0	2021	Alive or dead of other cause	5	Alive	One primary only	Positive histology	Yes	Female	3	Blank(s)	Blank(s)	Blank(s)	Blank(s)	Blank(s)	4B	T3a	N2mi	M1	Blank(s)	Blank(s)	Blank(s)	Blank(s)	Blank(s)	White	Corpus Uteri	541	8380	Not a paired site
1302769	65 years	White	Unmarried or Domestic Partner	9	4B	T3b	N0	M1	8140/3: Adenocarcinoma, NOS	0	None/Unknown	No/Unknown	No	No	Yes	Unknown or size unreasonable (includes any tumor sizes 401-989)	Unable to calculate	2021	Dead (attributable to this cancer dx)	1	Dead	One primary only	Positive histology	Yes	Female	9	Blank(s)	Blank(s)	Blank(s)	Blank(s)	Blank(s)	4B	T3b	N0	M1	Blank(s)	Blank(s)	Blank(s)	Blank(s)	Blank(s)	Asian or Pacific Islander	Corpus Uteri	541	8140	Not a paired site
1320354	58 years	White	Divorced	3	4B	T3a	N0	M1	8010/3: Carcinoma, NOS	50	None/Unknown	Yes	No	No	No	Unknown or size unreasonable (includes any tumor sizes 401-989)	0	2021	Alive or dead of other cause	7	Alive	One primary only	Positive histology	Yes	Female	3	Blank(s)	Blank(s)	Blank(s)	Blank(s)	Blank(s)	4B	T3a	N0	M1	Blank(s)	Blank(s)	Blank(s)	Blank(s)	Blank(s)	White	Corpus Uteri	541	8010	Not a paired site
1341280	61 years	White	Single (never married)	9	4B	T1b	N1	M1	8020/3: Carcinoma, undifferentiated, NOS	0	None/Unknown	Yes	No	No	Yes	Unknown or size unreasonable (includes any tumor sizes 401-989)	10	2021	Dead (attributable to this cancer dx)	1	Dead	One primary only	Positive histology	Yes	Female	9	Blank(s)	Blank(s)	Blank(s)	Blank(s)	Blank(s)	4B	T1b	N1	M1	Blank(s)	Blank(s)	Blank(s)	Blank(s)	Blank(s)	White	Corpus Uteri	541	8020	Not a paired site
1342954	62 years	White	Divorced	9	4B	TX	N0	M1	8010/3: Carcinoma, NOS	0	Beam radiation	Yes	No	No	Yes	15	39	2021	Alive or dead of other cause	3	Dead	One primary only	Positive histology	Yes	Female	9	Blank(s)	Blank(s)	Blank(s)	Blank(s)	Blank(s)	4B	TX	N0	M1	Blank(s)	Blank(s)	Blank(s)	Blank(s)	Blank(s)	White	Corpus Uteri	541	8010	Not a paired site
1353653	84 years	White	Widowed	9	4B	T4	NX	M1	8930/3: Endometrial stromal sarcoma, NOS	0	None/Unknown	Yes	No	No	Yes	Unknown or size unreasonable (includes any tumor sizes 401-989)	23	2021	Alive or dead of other cause	2	Alive	One primary only	Positive histology	Yes	Female	9	Blank(s)	Blank(s)	Blank(s)	Blank(s)	Blank(s)	4B	T4	NX	M1	Blank(s)	Blank(s)	Blank(s)	Blank(s)	Blank(s)	White	Corpus Uteri	541	8930	Not a paired site
1367352	90+ years	White	Widowed	3	4B	T3	N1a	M1	8441/3: Serous cystadenocarcinoma, NOS	50	None/Unknown	Yes	Unknown	No	No	57	69	2021	Alive or dead of other cause	1	Alive	One primary only	Positive histology	Yes	Female	3	Blank(s)	Blank(s)	Blank(s)	Blank(s)	Blank(s)	4B	T3	N1a	M1	Blank(s)	Blank(s)	Blank(s)	Blank(s)	Blank(s)	White	Corpus Uteri	541	8441	Not a paired site
1368325	57 years	Other (American Indian/AK Native, Asian/Pacific Islander)	Widowed	9	4B	TX	NX	M1	8560/3: Adenosquamous carcinoma	0	None/Unknown	Yes	No	Yes	Yes	Unknown or size unreasonable (includes any tumor sizes 401-989)	33	2021	Alive or dead of other cause	0	Alive	One primary only	Positive histology	Yes	Female	9	Blank(s)	Blank(s)	Blank(s)	Blank(s)	Blank(s)	4B	TX	NX	M1	Blank(s)	Blank(s)	Blank(s)	Blank(s)	Blank(s)	White	Corpus Uteri	541	8560	Not a paired site
1387264	53 years	Other (American Indian/AK Native, Asian/Pacific Islander)	Married (including common law)	9	4B	TX	N0	M1	8441/3: Serous cystadenocarcinoma, NOS	0	None/Unknown	Yes	No	No	Yes	100	83	2021	Alive or dead of other cause	6	Alive	One primary only	Positive histology	Yes	Female	9	Blank(s)	Blank(s)	Blank(s)	Blank(s)	Blank(s)	4B	TX	N0	M1	Blank(s)	Blank(s)	Blank(s)	Blank(s)	Blank(s)	Black	Corpus Uteri	541	8441	Not a paired site
1391413	67 years	White	Married (including common law)	3	4B	T3b	N2a	M1	8380/3: Endometrioid carcinoma	50	None/Unknown	Yes	No	No	Yes	60	22	2021	Alive or dead of other cause	5	Alive	One primary only	Positive histology	Yes	Female	3	Blank(s)	Blank(s)	Blank(s)	Blank(s)	Blank(s)	4B	T3b	N2a	M1	Blank(s)	Blank(s)	Blank(s)	Blank(s)	Blank(s)	Asian or Pacific Islander	Corpus Uteri	541	8380	Not a paired site
1395623	67 years	Black	Unknown	3	4B	T3a	N0	M1	8930/3: Endometrial stromal sarcoma, NOS	50	None/Unknown	Yes	No	Yes	No	103	22	2021	Dead (attributable to this cancer dx)	4	Dead	One primary only	Positive histology	Yes	Female	3	Blank(s)	Blank(s)	Blank(s)	Blank(s)	Blank(s)	4B	T3a	N0	M1	Blank(s)	Blank(s)	Blank(s)	Blank(s)	Blank(s)	White	Corpus Uteri	541	8930	Not a paired site
1400040	53 years	White	Unknown	9	4B	T1b	N0	M1	8380/3: Endometrioid carcinoma	50	Beam radiation	Yes	No	No	No	27	20	2021	Alive or dead of other cause	9	Alive	One primary only	Positive histology	Yes	Female	9	Blank(s)	Blank(s)	Blank(s)	Blank(s)	Blank(s)	4B	T1b	N0	M1	Blank(s)	Blank(s)	Blank(s)	Blank(s)	Blank(s)	Asian or Pacific Islander	Corpus Uteri	541	8380	Not a paired site
1424793	63 years	Other (American Indian/AK Native, Asian/Pacific Islander)	Married (including common law)	9	4B	TX	N0	M1	8010/3: Carcinoma, NOS	26	None/Unknown	Yes	No	No	No	37	0	2021	Dead (attributable to this cancer dx)	1	Dead	One primary only	Positive histology	Yes	Female	9	Blank(s)	Blank(s)	Blank(s)	Blank(s)	Blank(s)	4B	TX	N0	M1	Blank(s)	Blank(s)	Blank(s)	Blank(s)	Blank(s)	White	Corpus Uteri	541	8010	Not a paired site
1436615	68 years	White	Married (including common law)	9	4B	TX	NX	M1	8380/3: Endometrioid carcinoma	0	None/Unknown	Yes	No	No	No	Unknown or size unreasonable (includes any tumor sizes 401-989)	21	2021	Alive or dead of other cause	2	Alive	One primary only	Positive histology	Yes	Female	9	Blank(s)	Blank(s)	Blank(s)	Blank(s)	Blank(s)	4B	TX	NX	M1	Blank(s)	Blank(s)	Blank(s)	Blank(s)	Blank(s)	White	Corpus Uteri	541	8380	Not a paired site
1440103	62 years	Other (American Indian/AK Native, Asian/Pacific Islander)	Married (including common law)	9	4B	TX	N0	M1	8010/3: Carcinoma, NOS	0	None/Unknown	No/Unknown	No	Yes	Yes	Unknown or size unreasonable (includes any tumor sizes 401-989)	Unable to calculate	2021	Alive or dead of other cause	0	Alive	One primary only	Positive histology	Yes	Female	9	Blank(s)	Blank(s)	Blank(s)	Blank(s)	Blank(s)	4B	TX	N0	M1	Blank(s)	Blank(s)	Blank(s)	Blank(s)	Blank(s)	White	Corpus Uteri	541	8010	Not a paired site
1441046	30 years	White	Single (never married)	9	4B	T4	N0	M1	8140/3: Adenocarcinoma, NOS	0	Beam radiation	No/Unknown	No	No	No	64	36	2021	Dead (attributable to this cancer dx)	1	Dead	One primary only	Positive histology	Yes	Female	9	Blank(s)	Blank(s)	Blank(s)	Blank(s)	Blank(s)	4B	T4	N0	M1	Blank(s)	Blank(s)	Blank(s)	Blank(s)	Blank(s)	White	Corpus Uteri	541	8140	Not a paired site
1446855	65 years	Other (American Indian/AK Native, Asian/Pacific Islander)	Married (including common law)	9	4B	TX	N0	M1	8010/3: Carcinoma, NOS	0	None/Unknown	No/Unknown	No	No	No	Unknown or size unreasonable (includes any tumor sizes 401-989)	Unable to calculate	2021	Dead (attributable to this cancer dx)	0	Dead	One primary only	Positive histology	Yes	Female	9	Blank(s)	Blank(s)	Blank(s)	Blank(s)	Blank(s)	4B	TX	N0	M1	Blank(s)	Blank(s)	Blank(s)	Blank(s)	Blank(s)	White	Corpus Uteri	541	8010	Not a paired site
1453653	76 years	White	Unknown	9	4B	TX	N1	M1	8980/3: Carcinosarcoma, NOS	50	None/Unknown	Yes	No	Yes	Yes	Unknown or size unreasonable (includes any tumor sizes 401-989)	11	2021	Alive or dead of other cause	2	Alive	One primary only	Positive histology	Yes	Female	9	Blank(s)	Blank(s)	Blank(s)	Blank(s)	Blank(s)	4B	TX	N1	M1	Blank(s)	Blank(s)	Blank(s)	Blank(s)	Blank(s)	White	Corpus Uteri	541	8980	Not a paired site
1463135	87 years	Other (American Indian/AK Native, Asian/Pacific Islander)	Widowed	9	4B	TX	N2	M1	8380/3: Endometrioid carcinoma	0	None/Unknown	No/Unknown	No	Yes	Yes	Unknown or size unreasonable (includes any tumor sizes 401-989)	Unable to calculate	2021	Dead (attributable to this cancer dx)	1	Dead	One primary only	Positive histology	Yes	Female	9	Blank(s)	Blank(s)	Blank(s)	Blank(s)	Blank(s)	4B	TX	N2	M1	Blank(s)	Blank(s)	Blank(s)	Blank(s)	Blank(s)	White	Corpus Uteri	541	8380	Not a paired site
1486771	38 years	Other (American Indian/AK Native, Asian/Pacific Islander)	Married (including common law)	9	4B	T2	N1	M1	8140/3: Adenocarcinoma, NOS	24	Combination of beam with implants or isotopes	Yes	No	No	No	56	0	2021	Alive or dead of other cause	4	Alive	One primary only	Positive histology	Yes	Female	9	Blank(s)	Blank(s)	Blank(s)	Blank(s)	Blank(s)	4B	T2	N1	M1	Blank(s)	Blank(s)	Blank(s)	Blank(s)	Blank(s)	American Indian/Alaska Native	Corpus Uteri	541	8140	Not a paired site
1492666	73 years	White	Married (including common law)	9	4B	T1b	N0	M1	8930/3: Endometrial stromal sarcoma, NOS	50	Beam radiation	No/Unknown	No	No	No	Unknown or size unreasonable (includes any tumor sizes 401-989)	0	2021	Alive or dead of other cause	9	Alive	One primary only	Positive histology	Yes	Female	9	Blank(s)	Blank(s)	Blank(s)	Blank(s)	Blank(s)	4B	T1b	N0	M1	Blank(s)	Blank(s)	Blank(s)	Blank(s)	Blank(s)	Black	Corpus Uteri	541	8930	Not a paired site
1495917	62 years	White	Married (including common law)	9	4B	TX	NX	M1	8380/3: Endometrioid carcinoma	0	None/Unknown	Yes	No	No	No	Unknown or size unreasonable (includes any tumor sizes 401-989)	65	2021	Alive or dead of other cause	10	Alive	One primary only	Positive histology	Yes	Female	9	Blank(s)	Blank(s)	Blank(s)	Blank(s)	Blank(s)	4B	TX	NX	M1	Blank(s)	Blank(s)	Blank(s)	Blank(s)	Blank(s)	Black	Corpus Uteri	541	8380	Not a paired site
1515831	64 years	White	Married (including common law)	9	4B	TX	N1	M1	8140/3: Adenocarcinoma, NOS	0	Beam radiation	Yes	No	No	Yes	Unknown or size unreasonable (includes any tumor sizes 401-989)	18	2021	Alive or dead of other cause	11	Alive	One primary only	Positive histology	Yes	Female	9	Blank(s)	Blank(s)	Blank(s)	Blank(s)	Blank(s)	4B	TX	N1	M1	Blank(s)	Blank(s)	Blank(s)	Blank(s)	Blank(s)	White	Corpus Uteri	541	8140	Not a paired site
1536260	45 years	Black	Single (never married)	9	4B	TX	NX	M1	8461/3: Serous surface papillary carcinoma	0	None/Unknown	No/Unknown	No	Yes	Yes	14	1	2021	Dead (attributable to this cancer dx)	0	Dead	One primary only	Positive histology	Yes	Female	9	Blank(s)	Blank(s)	Blank(s)	Blank(s)	Blank(s)	4B	TX	NX	M1	Blank(s)	Blank(s)	Blank(s)	Blank(s)	Blank(s)	Black	Corpus Uteri	541	8461	Paired site, but no information concerning laterality
1536669	66 years	White	Single (never married)	9	4B	T3b	N1	M1	8041/3: Small cell carcinoma, NOS	0	None/Unknown	Yes	No	Yes	Yes	Unknown or size unreasonable (includes any tumor sizes 401-989)	25	2021	Dead (attributable to this cancer dx)	3	Dead	One primary only	Positive histology	Yes	Female	9	Blank(s)	Blank(s)	Blank(s)	Blank(s)	Blank(s)	4B	T3b	N1	M1	Blank(s)	Blank(s)	Blank(s)	Blank(s)	Blank(s)	White	Corpus Uteri	541	8041	Not a paired site
1537307	46 years	White	Married (including common law)	9	4B	T3a	N1	M1	8441/3: Serous cystadenocarcinoma, NOS	50	None/Unknown	Yes	No	No	No	Unknown or size unreasonable (includes any tumor sizes 401-989)	21	2021	Alive or dead of other cause	10	Alive	One primary only	Positive histology	Yes	Female	9	Blank(s)	Blank(s)	Blank(s)	Blank(s)	Blank(s)	4B	T3a	N1	M1	Blank(s)	Blank(s)	Blank(s)	Blank(s)	Blank(s)	Black	Corpus Uteri	541	8441	Not a paired site
1542507	71 years	White	Married (including common law)	9	4B	TX	N1	M1	8140/3: Adenocarcinoma, NOS	0	None/Unknown	Yes	No	No	No	Unknown or size unreasonable (includes any tumor sizes 401-989)	43	2021	Dead (attributable to this cancer dx)	2	Dead	One primary only	Positive histology	Yes	Female	9	Blank(s)	Blank(s)	Blank(s)	Blank(s)	Blank(s)	4B	TX	N1	M1	Blank(s)	Blank(s)	Blank(s)	Blank(s)	Blank(s)	Black	Corpus Uteri	541	8140	Not a paired site
1546196	46 years	White	Single (never married)	9	4B	TX	NX	M1	8380/3: Endometrioid carcinoma	0	None/Unknown	No/Unknown	No	Yes	No	Unknown or size unreasonable (includes any tumor sizes 401-989)	Unable to calculate	2021	Dead (attributable to this cancer dx)	0	Dead	One primary only	Positive histology	Yes	Female	9	Blank(s)	Blank(s)	Blank(s)	Blank(s)	Blank(s)	4B	TX	NX	M1	Blank(s)	Blank(s)	Blank(s)	Blank(s)	Blank(s)	White	Corpus Uteri	541	8380	Not a paired site
1551425	41 years	Other (American Indian/AK Native, Asian/Pacific Islander)	Married (including common law)	9	4B	TX	N1	M1	8140/3: Adenocarcinoma, NOS	0	Beam radiation	No/Unknown	No	No	Yes	Unknown or size unreasonable (includes any tumor sizes 401-989)	12	2021	Dead (attributable to this cancer dx)	1	Dead	One primary only	Positive histology	Yes	Female	9	Blank(s)	Blank(s)	Blank(s)	Blank(s)	Blank(s)	4B	TX	N1	M1	Blank(s)	Blank(s)	Blank(s)	Blank(s)	Blank(s)	White	Corpus Uteri	541	8140	Not a paired site
1555674	56 years	Other (American Indian/AK Native, Asian/Pacific Islander)	Divorced	9	4B	T3b	N1	M1	8140/3: Adenocarcinoma, NOS	0	None/Unknown	Yes	No	Yes	Yes	71	46	2021	Alive or dead of other cause	8	Alive	One primary only	Positive histology	Yes	Female	9	Blank(s)	Blank(s)	Blank(s)	Blank(s)	Blank(s)	4B	T3b	N1	M1	Blank(s)	Blank(s)	Blank(s)	Blank(s)	Blank(s)	White	Corpus Uteri	541	8140	Not a paired site
1561440	58 years	White	Married (including common law)	9	4B	TX	NX	M1	8380/3: Endometrioid carcinoma	0	Beam radiation	No/Unknown	No	No	No	Unknown or size unreasonable (includes any tumor sizes 401-989)	4	2021	Dead (attributable to this cancer dx)	0	Dead	One primary only	Positive histology	Yes	Female	9	Blank(s)	Blank(s)	Blank(s)	Blank(s)	Blank(s)	4B	TX	NX	M1	Blank(s)	Blank(s)	Blank(s)	Blank(s)	Blank(s)	White	Corpus Uteri	541	8380	Not a paired site
1568619	44 years	Black	Single (never married)	9	4B	T1	N1	M1	8010/3: Carcinoma, NOS	0	Beam radiation	Yes	No	Yes	Yes	59	49	2021	Dead (attributable to this cancer dx)	7	Dead	One primary only	Positive histology	Yes	Female	9	Blank(s)	Blank(s)	Blank(s)	Blank(s)	Blank(s)	4B	T1	N1	M1	Blank(s)	Blank(s)	Blank(s)	Blank(s)	Blank(s)	Black	Corpus Uteri	541	8010	Not a paired site
1572697	56 years	White	Married (including common law)	9	4B	TX	NX	M1	8263/3: Adenocarcinoma in tubulovillous adenoma	0	None/Unknown	No/Unknown	No	No	No	8	Unable to calculate	2021	Alive or dead of other cause	2	Alive	One primary only	Positive histology	Yes	Female	9	Blank(s)	Blank(s)	Blank(s)	Blank(s)	Blank(s)	4B	TX	NX	M1	Blank(s)	Blank(s)	Blank(s)	Blank(s)	Blank(s)	White	Corpus Uteri	541	8263	Not a paired site
1574962	46 years	White	Single (never married)	9	4B	T4	N2	M1	8323/3: Mixed cell adenocarcinoma	0	None/Unknown	Yes	No	No	Yes	52	58	2021	Alive or dead of other cause	3	Alive	One primary only	Positive histology	Yes	Female	9	Blank(s)	Blank(s)	Blank(s)	Blank(s)	Blank(s)	4B	T4	N2	M1	Blank(s)	Blank(s)	Blank(s)	Blank(s)	Blank(s)	White	Corpus Uteri	541	8323	Not a paired site
1581059	58 years	Black	Divorced	9	4B	TX	NX	M1	8140/3: Adenocarcinoma, NOS	0	Beam radiation	No/Unknown	No	No	Yes	Unknown or size unreasonable (includes any tumor sizes 401-989)	17	2021	Alive or dead of other cause	1	Alive	One primary only	Positive histology	Yes	Female	9	Blank(s)	Blank(s)	Blank(s)	Blank(s)	Blank(s)	4B	TX	NX	M1	Blank(s)	Blank(s)	Blank(s)	Blank(s)	Blank(s)	White	Corpus Uteri	541	8140	Not a paired site
1590469	28 years	White	Married (including common law)	9	4B	TX	NX	M1	8380/3: Endometrioid carcinoma	0	Beam radiation	No/Unknown	No	No	No	22	1	2021	Dead (attributable to this cancer dx)	4	Dead	One primary only	Positive histology	Yes	Female	9	Blank(s)	Blank(s)	Blank(s)	Blank(s)	Blank(s)	4B	TX	NX	M1	Blank(s)	Blank(s)	Blank(s)	Blank(s)	Blank(s)	Black	Corpus Uteri	541	8380	Not a paired site
1596091	52 years	Other (American Indian/AK Native, Asian/Pacific Islander)	Married (including common law)	3	4B	TX	NX	M1	8041/3: Small cell carcinoma, NOS	0	None/Unknown	Yes	No	No	No	16	0	2021	Alive or dead of other cause	8	Alive	One primary only	Positive histology	Yes	Female	3	Blank(s)	Blank(s)	Blank(s)	Blank(s)	Blank(s)	4B	TX	NX	M1	Blank(s)	Blank(s)	Blank(s)	Blank(s)	Blank(s)	White	Corpus Uteri	541	8041	Not a paired site
1598716	77 years	White	Single (never married)	9	4B	T3b	NX	M1	8441/3: Serous cystadenocarcinoma, NOS	0	None/Unknown	Yes	No	Yes	No	Unknown or size unreasonable (includes any tumor sizes 401-989)	58	2021	Alive or dead of other cause	5	Alive	One primary only	Positive histology	Yes	Female	9	Blank(s)	Blank(s)	Blank(s)	Blank(s)	Blank(s)	4B	T3b	NX	M1	Blank(s)	Blank(s)	Blank(s)	Blank(s)	Blank(s)	Black	Corpus Uteri	541	8441	Not a paired site
1625757	47 years	White	Divorced	1	4B	T2	N0	M1	8380/3: Endometrioid carcinoma	50	Beam radiation	No/Unknown	No	No	No	70	0	2021	Alive or dead of other cause	10	Alive	One primary only	Positive histology	Yes	Female	1	Blank(s)	Blank(s)	Blank(s)	Blank(s)	Blank(s)	4B	T2	N0	M1	Blank(s)	Blank(s)	Blank(s)	Blank(s)	Blank(s)	White	Corpus Uteri	541	8380	Not a paired site
1626312	57 years	Unknown	Married (including common law)	9	4B	T3a	N0	M1	8380/3: Endometrioid carcinoma	0	Beam radiation	No/Unknown	No	Yes	Yes	Unknown or size unreasonable (includes any tumor sizes 401-989)	78	2021	Alive or dead of other cause	3	Alive	One primary only	Positive histology	Yes	Female	9	Blank(s)	Blank(s)	Blank(s)	Blank(s)	Blank(s)	4B	T3a	N0	M1	Blank(s)	Blank(s)	Blank(s)	Blank(s)	Blank(s)	Black	Corpus Uteri	541	8380	Not a paired site
1627727	58 years	Other (American Indian/AK Native, Asian/Pacific Islander)	Married (including common law)	9	4B	T4	N1	M1	8441/3: Serous cystadenocarcinoma, NOS	0	Beam radiation	No/Unknown	No	Yes	Yes	38	8	2021	Dead (attributable to this cancer dx)	2	Dead	One primary only	Positive histology	Yes	Female	9	Blank(s)	Blank(s)	Blank(s)	Blank(s)	Blank(s)	4B	T4	N1	M1	Blank(s)	Blank(s)	Blank(s)	Blank(s)	Blank(s)	Black	Corpus Uteri	541	8441	Not a paired site
1634062	68 years	White	Married (including common law)	9	4B	T3b	N2	M1	8380/3: Endometrioid carcinoma	0	Beam radiation	Yes	No	No	No	Unknown or size unreasonable (includes any tumor sizes 401-989)	85	2021	Dead (attributable to this cancer dx)	4	Dead	One primary only	Positive histology	Yes	Female	9	Blank(s)	Blank(s)	Blank(s)	Blank(s)	Blank(s)	4B	T3b	N2	M1	Blank(s)	Blank(s)	Blank(s)	Blank(s)	Blank(s)	Asian or Pacific Islander	Corpus Uteri	541	8380	Not a paired site
1636967	47 years	Other (American Indian/AK Native, Asian/Pacific Islander)	Divorced	9	4B	T3a	N1	M1	8441/3: Serous cystadenocarcinoma, NOS	50	Beam radiation	Yes	No	No	No	150	56	2021	Alive or dead of other cause	4	Alive	One primary only	Positive histology	Yes	Female	9	Blank(s)	Blank(s)	Blank(s)	Blank(s)	Blank(s)	4B	T3a	N1	M1	Blank(s)	Blank(s)	Blank(s)	Blank(s)	Blank(s)	White	Corpus Uteri	541	8441	Not a paired site
1637369	50 years	White	Married (including common law)	9	4B	T1	N0	M1	8380/3: Endometrioid carcinoma	0	Beam radiation	Yes	No	No	Yes	40	7	2021	Alive or dead of other cause	7	Alive	One primary only	Positive histology	Yes	Female	9	Blank(s)	Blank(s)	Blank(s)	Blank(s)	Blank(s)	4B	T1	N0	M1	Blank(s)	Blank(s)	Blank(s)	Blank(s)	Blank(s)	Black	Corpus Uteri	541	8380	Not a paired site
1637878	57 years	Other (American Indian/AK Native, Asian/Pacific Islander)	Married (including common law)	9	4B	TX	N1a	M1	8380/3: Endometrioid carcinoma	0	None/Unknown	Yes	No	No	Yes	Unknown or size unreasonable (includes any tumor sizes 401-989)	25	2021	Alive or dead of other cause	0	Alive	One primary only	Positive histology	Yes	Female	9	Blank(s)	Blank(s)	Blank(s)	Blank(s)	Blank(s)	4B	TX	N1a	M1	Blank(s)	Blank(s)	Blank(s)	Blank(s)	Blank(s)	Black	Corpus Uteri	541	8380	Not a paired site
1640014	80 years	White	Married (including common law)	3	4B	T4	N0	M1	8140/3: Adenocarcinoma, NOS	63	None/Unknown	No/Unknown	No	No	Unknown	70	27	2021	Dead (attributable to this cancer dx)	1	Dead	One primary only	Positive histology	Yes	Female	3	Blank(s)	Blank(s)	Blank(s)	Blank(s)	Blank(s)	4B	T4	N0	M1	Blank(s)	Blank(s)	Blank(s)	Blank(s)	Blank(s)	White	Corpus Uteri	541	8140	Not a paired site
1643329	44 years	Other (American Indian/AK Native, Asian/Pacific Islander)	Married (including common law)	2	4B	T3b	N0	M1	8380/3: Endometrioid carcinoma	50	None/Unknown	Yes	No	Yes	Yes	Unknown or size unreasonable (includes any tumor sizes 401-989)	0	2021	Alive or dead of other cause	5	Alive	One primary only	Positive histology	Yes	Female	2	Blank(s)	Blank(s)	Blank(s)	Blank(s)	Blank(s)	4B	T3b	N0	M1	Blank(s)	Blank(s)	Blank(s)	Blank(s)	Blank(s)	White	Corpus Uteri	541	8380	Not a paired site
1650254	67 years	Other (American Indian/AK Native, Asian/Pacific Islander)	Widowed	9	4B	TX	N0	M1	8140/3: Adenocarcinoma, NOS	0	Beam radiation	No/Unknown	No	No	Unknown	Unknown or size unreasonable (includes any tumor sizes 401-989)	27	2021	Alive or dead of other cause	1	Alive	One primary only	Positive histology	Yes	Female	9	Blank(s)	Blank(s)	Blank(s)	Blank(s)	Blank(s)	4B	TX	N0	M1	Blank(s)	Blank(s)	Blank(s)	Blank(s)	Blank(s)	White	Corpus Uteri	541	8140	Not a paired site
1651864	64 years	Other (American Indian/AK Native, Asian/Pacific Islander)	Married (including common law)	9	4B	T3b	N2a	M1	8380/3: Endometrioid carcinoma	0	Beam radiation	Yes	No	No	No	72	47	2021	Alive or dead of other cause	0	Alive	One primary only	Positive histology	Yes	Female	9	Blank(s)	Blank(s)	Blank(s)	Blank(s)	Blank(s)	4B	T3b	N2a	M1	Blank(s)	Blank(s)	Blank(s)	Blank(s)	Blank(s)	White	Corpus Uteri	541	8380	Not a paired site
1668226	65 years	Black	Married (including common law)	2	4B	T3a	N0	M1	8380/3: Endometrioid carcinoma	50	Recommended, unknown if administered	No/Unknown	No	No	No	30	72	2021	Alive or dead of other cause	1	Alive	One primary only	Positive histology	Yes	Female	2	Blank(s)	Blank(s)	Blank(s)	Blank(s)	Blank(s)	4B	T3a	N0	M1	Blank(s)	Blank(s)	Blank(s)	Blank(s)	Blank(s)	White	Corpus Uteri	541	8380	Not a paired site
4827885	63 years	White	Married (including common law)	9	4B	T3a	N1a	M1	8441/3: Serous cystadenocarcinoma, NOS	50	Beam radiation	Yes	No	No	Yes	Unknown or size unreasonable (includes any tumor sizes 401-989)	36	2021	Alive or dead of other cause	3	Alive	One primary only	Positive histology	Yes	Female	9	Blank(s)	Blank(s)	Blank(s)	Blank(s)	Blank(s)	4B	T3a	N1a	M1	Blank(s)	Blank(s)	Blank(s)	Blank(s)	Blank(s)	White	Corpus Uteri	541	8441	Not a paired site
5105305	69 years	White	Divorced	9	4B	TX	NX	M1	8380/3: Endometrioid carcinoma	90	None/Unknown	Yes	Yes	Yes	No	Unknown or size unreasonable (includes any tumor sizes 401-989)	19	2020	Dead (attributable to this cancer dx)	6	Dead	One primary only	Positive histology	Yes	Female	9	Blank(s)	Blank(s)	Blank(s)	Blank(s)	Blank(s)	4B	TX	NX	M1	Blank(s)	Blank(s)	Blank(s)	Blank(s)	Blank(s)	White	Corpus Uteri	541	8380	Not a paired site
5140502	64 years	White	Married (including common law)	9	4B	T1b	N0	M1	8890/3: Leiomyosarcoma, NOS	50	None/Unknown	Yes	No	Yes	Yes	Unknown or size unreasonable (includes any tumor sizes 401-989)	0	2020	Dead (attributable to this cancer dx)	3	Dead	One primary only	Positive histology	Yes	Female	9	Blank(s)	Blank(s)	Blank(s)	Blank(s)	Blank(s)	4B	T1b	N0	M1	Blank(s)	Blank(s)	Blank(s)	Blank(s)	Blank(s)	Black	Corpus Uteri	541	8890	Not a paired site
5152274	82 years	White	Unknown	9	4B	T3b	N1	M1	8441/3: Serous cystadenocarcinoma, NOS	50	None/Unknown	Yes	No	Yes	No	Unknown or size unreasonable (includes any tumor sizes 401-989)	70	2020	Dead (attributable to this cancer dx)	16	Dead	One primary only	Positive histology	Yes	Female	9	Blank(s)	Blank(s)	Blank(s)	Blank(s)	Blank(s)	4B	T3b	N1	M1	Blank(s)	Blank(s)	Blank(s)	Blank(s)	Blank(s)	White	Corpus Uteri	541	8441	Not a paired site
5179872	73 years	White	Single (never married)	9	4B	T3a	N2a	M1	8980/3: Carcinosarcoma, NOS	50	Beam radiation	Yes	No	No	No	150	34	2020	Dead (attributable to this cancer dx)	14	Dead	One primary only	Positive histology	Yes	Female	9	Blank(s)	Blank(s)	Blank(s)	Blank(s)	Blank(s)	4B	T3a	N2a	M1	Blank(s)	Blank(s)	Blank(s)	Blank(s)	Blank(s)	White	Corpus Uteri	541	8980	Not a paired site
5193818	81 years	White	Single (never married)	9	4B	T4	N2a	M1	8140/3: Adenocarcinoma, NOS	0	None/Unknown	Yes	No	No	No	83	37	2020	Dead (attributable to this cancer dx)	4	Dead	One primary only	Positive histology	Yes	Female	9	Blank(s)	Blank(s)	Blank(s)	Blank(s)	Blank(s)	4B	T4	N2a	M1	Blank(s)	Blank(s)	Blank(s)	Blank(s)	Blank(s)	White	Corpus Uteri	541	8140	Not a paired site
5238890	52 years	White	Divorced	9	4B	T3b	N1	M1	8380/3: Endometrioid carcinoma	0	None/Unknown	Yes	No	No	No	Unknown or size unreasonable (includes any tumor sizes 401-989)	16	2020	Alive or dead of other cause	16	Alive	One primary only	Positive histology	Yes	Female	9	Blank(s)	Blank(s)	Blank(s)	Blank(s)	Blank(s)	4B	T3b	N1	M1	Blank(s)	Blank(s)	Blank(s)	Blank(s)	Blank(s)	Black	Corpus Uteri	541	8380	Not a paired site
5240063	61 years	White	Married (including common law)	9	4B	TX	N1	M1	8460/3: Papillary serous cystadenocarcinoma	0	Beam radiation	No/Unknown	No	Yes	Yes	Unknown or size unreasonable (includes any tumor sizes 401-989)	0	2020	Dead (attributable to this cancer dx)	1	Dead	One primary only	Positive histology	Yes	Female	9	Blank(s)	Blank(s)	Blank(s)	Blank(s)	Blank(s)	4B	TX	N1	M1	Blank(s)	Blank(s)	Blank(s)	Blank(s)	Blank(s)	White	Corpus Uteri	541	8460	Not a paired site
5253101	82 years	White	Widowed	9	4B	T4	N0	M1	8930/3: Endometrial stromal sarcoma, NOS	0	Beam radiation	Yes	No	No	No	Unknown or size unreasonable (includes any tumor sizes 401-989)	34	2020	Dead (attributable to this cancer dx)	8	Dead	One primary only	Positive histology	Yes	Female	9	Blank(s)	Blank(s)	Blank(s)	Blank(s)	Blank(s)	4B	T4	N0	M1	Blank(s)	Blank(s)	Blank(s)	Blank(s)	Blank(s)	Black	Corpus Uteri	541	8930	Not a paired site
5260769	66 years	White	Married (including common law)	9	4B	T3b	NX	M1	8980/3: Carcinosarcoma, NOS	24	Beam radiation	Yes	No	No	No	Unknown or size unreasonable (includes any tumor sizes 401-989)	0	2020	Dead (attributable to this cancer dx)	5	Dead	One primary only	Positive histology	Yes	Female	9	Blank(s)	Blank(s)	Blank(s)	Blank(s)	Blank(s)	4B	T3b	NX	M1	Blank(s)	Blank(s)	Blank(s)	Blank(s)	Blank(s)	Black	Corpus Uteri	541	8980	Not a paired site
5269756	44 years	White	Married (including common law)	9	4B	TX	N0	M1	8380/3: Endometrioid carcinoma	0	Beam radiation	Yes	No	No	No	70	58	2020	Alive or dead of other cause	9	Alive	One primary only	Positive histology	Yes	Female	9	Blank(s)	Blank(s)	Blank(s)	Blank(s)	Blank(s)	4B	TX	N0	M1	Blank(s)	Blank(s)	Blank(s)	Blank(s)	Blank(s)	White	Corpus Uteri	541	8380	Not a paired site
5287723	74 years	White	Married (including common law)	3	4B	T3a	N2a	M1	8380/3: Endometrioid carcinoma	50	Beam radiation	Yes	Yes	No	Yes	25	15	2020	Alive or dead of other cause	14	Alive	One primary only	Positive histology	Yes	Female	3	Blank(s)	Blank(s)	Blank(s)	Blank(s)	Blank(s)	4B	T3a	N2a	M1	Blank(s)	Blank(s)	Blank(s)	Blank(s)	Blank(s)	Asian or Pacific Islander	Corpus Uteri	541	8380	Not a paired site
5292999	55 years	White	Married (including common law)	9	4B	TX	N1mi	M1	8380/3: Endometrioid carcinoma	0	Refused (1988+)	No/Unknown	No	No	Yes	Unknown or size unreasonable (includes any tumor sizes 401-989)	Unable to calculate	2020	Dead (attributable to this cancer dx)	2	Dead	One primary only	Positive histology	Yes	Female	9	Blank(s)	Blank(s)	Blank(s)	Blank(s)	Blank(s)	4B	TX	N1mi	M1	Blank(s)	Blank(s)	Blank(s)	Blank(s)	Blank(s)	Asian or Pacific Islander	Corpus Uteri	541	8380	Not a paired site
5303595	63 years	White	Married (including common law)	9	4B	T3b	N0	M1	8441/3: Serous cystadenocarcinoma, NOS	0	None/Unknown	Yes	No	Yes	No	Unknown or size unreasonable (includes any tumor sizes 401-989)	6	2020	Dead (attributable to this cancer dx)	8	Dead	One primary only	Positive histology	Yes	Female	9	Blank(s)	Blank(s)	Blank(s)	Blank(s)	Blank(s)	4B	T3b	N0	M1	Blank(s)	Blank(s)	Blank(s)	Blank(s)	Blank(s)	White	Corpus Uteri	541	8441	Not a paired site
5309760	81 years	White	Widowed	9	4B	T2	N0	M1	8980/3: Carcinosarcoma, NOS	50	Beam radiation	No/Unknown	No	No	No	Unknown or size unreasonable (includes any tumor sizes 401-989)	23	2020	Dead (attributable to this cancer dx)	3	Dead	One primary only	Positive histology	Yes	Female	9	Blank(s)	Blank(s)	Blank(s)	Blank(s)	Blank(s)	4B	T2	N0	M1	Blank(s)	Blank(s)	Blank(s)	Blank(s)	Blank(s)	White	Corpus Uteri	541	8980	Not a paired site
5318350	70 years	White	Divorced	3	4B	T1	N0	M1	8380/3: Endometrioid carcinoma	50	None/Unknown	No/Unknown	No	No	Yes	60	52	2020	Dead (attributable to this cancer dx)	6	Dead	One primary only	Positive histology	Yes	Female	3	Blank(s)	Blank(s)	Blank(s)	Blank(s)	Blank(s)	4B	T1	N0	M1	Blank(s)	Blank(s)	Blank(s)	Blank(s)	Blank(s)	White	Corpus Uteri	541	8380	Not a paired site
5330885	63 years	White	Single (never married)	9	4B	T3b	N0	M1	8380/3: Endometrioid carcinoma	50	Combination of beam with implants or isotopes	Yes	No	No	No	58	56	2020	Alive or dead of other cause	14	Alive	One primary only	Positive histology	Yes	Female	9	Blank(s)	Blank(s)	Blank(s)	Blank(s)	Blank(s)	4B	T3b	N0	M1	Blank(s)	Blank(s)	Blank(s)	Blank(s)	Blank(s)	White	Corpus Uteri	541	8380	Not a paired site
5362938	51 years	White	Married (including common law)	2	4B	T3a	N1	M1	8380/3: Endometrioid carcinoma	50	Beam radiation	No/Unknown	No	Yes	No	130	51	2020	Dead (attributable to this cancer dx)	6	Dead	One primary only	Positive histology	Yes	Female	2	Blank(s)	Blank(s)	Blank(s)	Blank(s)	Blank(s)	4B	T3a	N1	M1	Blank(s)	Blank(s)	Blank(s)	Blank(s)	Blank(s)	White	Corpus Uteri	541	8380	Not a paired site
5374539	66 years	White	Married (including common law)	9	4B	T3b	N0	M1	8380/3: Endometrioid carcinoma	50	None/Unknown	Yes	No	No	No	Unknown or size unreasonable (includes any tumor sizes 401-989)	62	2020	Alive or dead of other cause	21	Alive	One primary only	Positive histology	Yes	Female	9	Blank(s)	Blank(s)	Blank(s)	Blank(s)	Blank(s)	4B	T3b	N0	M1	Blank(s)	Blank(s)	Blank(s)	Blank(s)	Blank(s)	White	Corpus Uteri	541	8380	Not a paired site
5379240	36 years	White	Single (never married)	9	4B	TX	NX	M1	8010/3: Carcinoma, NOS	0	None/Unknown	No/Unknown	No	Yes	Yes	Unknown or size unreasonable (includes any tumor sizes 401-989)	Unable to calculate	2020	Dead (attributable to this cancer dx)	1	Dead	One primary only	Positive histology	Yes	Female	9	Blank(s)	Blank(s)	Blank(s)	Blank(s)	Blank(s)	4B	TX	NX	M1	Blank(s)	Blank(s)	Blank(s)	Blank(s)	Blank(s)	White	Corpus Uteri	541	8010	Not a paired site
5383541	85 years	White	Widowed	9	4B	T3b	N1	M1	8310/3: Clear cell adenocarcinoma, NOS	50	Refused (1988+)	Yes	No	No	Yes	Unknown or size unreasonable (includes any tumor sizes 401-989)	13	2020	Alive or dead of other cause	17	Alive	One primary only	Positive histology	Yes	Female	9	Blank(s)	Blank(s)	Blank(s)	Blank(s)	Blank(s)	4B	T3b	N1	M1	Blank(s)	Blank(s)	Blank(s)	Blank(s)	Blank(s)	White	Corpus Uteri	541	8310	Not a paired site
5399394	58 years	White	Single (never married)	2	4B	TX	N0	M1	8380/3: Endometrioid carcinoma	0	None/Unknown	Yes	No	No	No	62	49	2020	Alive or dead of other cause	14	Alive	One primary only	Positive histology	Yes	Female	2	Blank(s)	Blank(s)	Blank(s)	Blank(s)	Blank(s)	4B	TX	N0	M1	Blank(s)	Blank(s)	Blank(s)	Blank(s)	Blank(s)	White	Corpus Uteri	541	8380	Not a paired site
5408207	69 years	Black	Widowed	9	4B	T3b	NX	M1	8140/3: Adenocarcinoma, NOS	0	None/Unknown	Yes	No	Yes	Yes	110	29	2020	Dead (attributable to this cancer dx)	6	Dead	One primary only	Positive histology	Yes	Female	9	Blank(s)	Blank(s)	Blank(s)	Blank(s)	Blank(s)	4B	T3b	NX	M1	Blank(s)	Blank(s)	Blank(s)	Blank(s)	Blank(s)	White	Corpus Uteri	541	8140	Not a paired site
5408452	71 years	White	Widowed	3	4B	T3b	N2a	M1	8441/3: Serous cystadenocarcinoma, NOS	63	Beam radiation	Yes	No	No	Yes	40	28	2020	Dead (attributable to this cancer dx)	11	Dead	One primary only	Positive histology	Yes	Female	3	Blank(s)	Blank(s)	Blank(s)	Blank(s)	Blank(s)	4B	T3b	N2a	M1	Blank(s)	Blank(s)	Blank(s)	Blank(s)	Blank(s)	Asian or Pacific Islander	Corpus Uteri	541	8441	Not a paired site
5420454	79 years	White	Married (including common law)	3	4B	T3a	N2a	M1	8380/3: Endometrioid carcinoma	63	Beam radiation	Yes	No	No	No	103	0	2020	Alive or dead of other cause	21	Alive	One primary only	Positive histology	Yes	Female	3	Blank(s)	Blank(s)	Blank(s)	Blank(s)	Blank(s)	4B	T3a	N2a	M1	Blank(s)	Blank(s)	Blank(s)	Blank(s)	Blank(s)	White	Corpus Uteri	541	8380	Not a paired site
5420874	52 years	White	Single (never married)	9	4B	T3b	N1a	M1	8140/3: Adenocarcinoma, NOS	0	None/Unknown	Yes	No	Yes	Yes	Unknown or size unreasonable (includes any tumor sizes 401-989)	25	2020	Alive or dead of other cause	22	Alive	One primary only	Positive histology	Yes	Female	9	Blank(s)	Blank(s)	Blank(s)	Blank(s)	Blank(s)	4B	T3b	N1a	M1	Blank(s)	Blank(s)	Blank(s)	Blank(s)	Blank(s)	Asian or Pacific Islander	Corpus Uteri	541	8140	Not a paired site
5421453	51 years	White	Married (including common law)	9	4B	TX	NX	M1	8000/3: Neoplasm, malignant	24	None/Unknown	Yes	No	No	Yes	Unknown or size unreasonable (includes any tumor sizes 401-989)	0	2020	Dead (attributable to this cancer dx)	3	Dead	One primary only	Positive histology	Yes	Female	9	Blank(s)	Blank(s)	Blank(s)	Blank(s)	Blank(s)	4B	TX	NX	M1	Blank(s)	Blank(s)	Blank(s)	Blank(s)	Blank(s)	White	Corpus Uteri	541	8000	Not a paired site
5423754	71 years	White	Widowed	3	4B	T3a	N1	M1	8441/3: Serous cystadenocarcinoma, NOS	50	Beam radiation	Yes	No	No	No	140	27	2020	Alive or dead of other cause	20	Alive	One primary only	Positive histology	Yes	Female	3	Blank(s)	Blank(s)	Blank(s)	Blank(s)	Blank(s)	4B	T3a	N1	M1	Blank(s)	Blank(s)	Blank(s)	Blank(s)	Blank(s)	White	Corpus Uteri	541	8441	Not a paired site
5446636	76 years	White	Married (including common law)	9	4B	T3b	N0	M1	8310/3: Clear cell adenocarcinoma, NOS	0	Beam radiation	Yes	No	No	No	Unknown or size unreasonable (includes any tumor sizes 401-989)	46	2020	Dead (attributable to this cancer dx)	19	Dead	One primary only	Positive histology	Yes	Female	9	Blank(s)	Blank(s)	Blank(s)	Blank(s)	Blank(s)	4B	T3b	N0	M1	Blank(s)	Blank(s)	Blank(s)	Blank(s)	Blank(s)	White	Corpus Uteri	541	8310	Not a paired site
5447914	58 years	White	Single (never married)	3	4B	T3b	N2a	M1	8323/3: Mixed cell adenocarcinoma	61	None/Unknown	No/Unknown	No	Yes	Yes	100	8	2020	Dead (attributable to this cancer dx)	0	Dead	One primary only	Positive histology	Yes	Female	3	Blank(s)	Blank(s)	Blank(s)	Blank(s)	Blank(s)	4B	T3b	N2a	M1	Blank(s)	Blank(s)	Blank(s)	Blank(s)	Blank(s)	Black	Corpus Uteri	541	8323	Not a paired site
5451581	54 years	Black	Single (never married)	2	4B	T3b	N2a	M1	8380/3: Endometrioid carcinoma	61	None/Unknown	Yes	No	No	No	36	18	2020	Alive or dead of other cause	23	Alive	One primary only	Positive histology	Yes	Female	2	Blank(s)	Blank(s)	Blank(s)	Blank(s)	Blank(s)	4B	T3b	N2a	M1	Blank(s)	Blank(s)	Blank(s)	Blank(s)	Blank(s)	Asian or Pacific Islander	Corpus Uteri	541	8380	Not a paired site
5453757	56 years	White	Married (including common law)	9	4B	T3a	N1	M1	8380/3: Endometrioid carcinoma	50	Beam radiation	Yes	No	No	Yes	Unknown or size unreasonable (includes any tumor sizes 401-989)	4	2020	Alive or dead of other cause	18	Alive	One primary only	Positive histology	Yes	Female	9	Blank(s)	Blank(s)	Blank(s)	Blank(s)	Blank(s)	4B	T3a	N1	M1	Blank(s)	Blank(s)	Blank(s)	Blank(s)	Blank(s)	White	Corpus Uteri	541	8380	Not a paired site
5468534	55 years	White	Divorced	9	4B	T3b	N2a	M1	8380/3: Endometrioid carcinoma	0	Beam radiation	Yes	No	No	Yes	Unknown or size unreasonable (includes any tumor sizes 401-989)	59	2020	Alive or dead of other cause	17	Dead	One primary only	Positive histology	Yes	Female	9	Blank(s)	Blank(s)	Blank(s)	Blank(s)	Blank(s)	4B	T3b	N2a	M1	Blank(s)	Blank(s)	Blank(s)	Blank(s)	Blank(s)	Black	Corpus Uteri	541	8380	Not a paired site
5470196	61 years	White	Single (never married)	9	4B	T3b	N1	M1	8441/3: Serous cystadenocarcinoma, NOS	0	None/Unknown	Yes	No	Yes	No	26	20	2020	Dead (attributable to this cancer dx)	8	Dead	One primary only	Positive histology	Yes	Female	9	Blank(s)	Blank(s)	Blank(s)	Blank(s)	Blank(s)	4B	T3b	N1	M1	Blank(s)	Blank(s)	Blank(s)	Blank(s)	Blank(s)	Black	Corpus Uteri	541	8441	Not a paired site
5476470	71 years	White	Married (including common law)	9	4B	TX	N1	M1	8140/3: Adenocarcinoma, NOS	0	None/Unknown	Yes	No	Yes	Yes	Unknown or size unreasonable (includes any tumor sizes 401-989)	17	2020	Dead (attributable to this cancer dx)	4	Dead	One primary only	Positive histology	Yes	Female	9	Blank(s)	Blank(s)	Blank(s)	Blank(s)	Blank(s)	4B	TX	N1	M1	Blank(s)	Blank(s)	Blank(s)	Blank(s)	Blank(s)	White	Corpus Uteri	541	8140	Not a paired site
5481414	78 years	White	Divorced	9	4B	T3a	N1	M1	8010/3: Carcinoma, NOS	0	None/Unknown	Yes	No	No	No	Unknown or size unreasonable (includes any tumor sizes 401-989)	28	2020	Dead (attributable to this cancer dx)	8	Dead	One primary only	Positive histology	Yes	Female	9	Blank(s)	Blank(s)	Blank(s)	Blank(s)	Blank(s)	4B	T3a	N1	M1	Blank(s)	Blank(s)	Blank(s)	Blank(s)	Blank(s)	White	Corpus Uteri	541	8010	Not a paired site
5483363	74 years	White	Widowed	9	4B	T3a	N0	M1	8010/3: Carcinoma, NOS	0	Beam radiation	No/Unknown	No	Yes	Yes	Unknown or size unreasonable (includes any tumor sizes 401-989)	21	2020	Dead (attributable to this cancer dx)	1	Dead	One primary only	Positive histology	Yes	Female	9	Blank(s)	Blank(s)	Blank(s)	Blank(s)	Blank(s)	4B	T3a	N0	M1	Blank(s)	Blank(s)	Blank(s)	Blank(s)	Blank(s)	White	Corpus Uteri	541	8010	Not a paired site
5484656	70 years	White	Married (including common law)	9	4B	T1a	N0	M1	8380/3: Endometrioid carcinoma	50	Beam radiation	Yes	No	No	No	135	2	2020	Dead (attributable to this cancer dx)	2	Dead	One primary only	Positive histology	Yes	Female	9	Blank(s)	Blank(s)	Blank(s)	Blank(s)	Blank(s)	4B	T1a	N0	M1	Blank(s)	Blank(s)	Blank(s)	Blank(s)	Blank(s)	White	Corpus Uteri	541	8380	Not a paired site
5492339	50 years	White	Divorced	9	4B	T3b	N2	M1	8380/3: Endometrioid carcinoma	0	Beam radiation	Yes	No	No	No	90	6	2020	Alive or dead of other cause	18	Alive	One primary only	Positive histology	Yes	Female	9	Blank(s)	Blank(s)	Blank(s)	Blank(s)	Blank(s)	4B	T3b	N2	M1	Blank(s)	Blank(s)	Blank(s)	Blank(s)	Blank(s)	White	Corpus Uteri	541	8380	Not a paired site
5517939	81 years	White	Single (never married)	9	4B	T2	N2a	M1	8380/3: Endometrioid carcinoma	0	Beam radiation	Yes	No	No	No	13	22	2020	Dead (attributable to this cancer dx)	5	Dead	One primary only	Positive histology	Yes	Female	9	Blank(s)	Blank(s)	Blank(s)	Blank(s)	Blank(s)	4B	T2	N2a	M1	Blank(s)	Blank(s)	Blank(s)	Blank(s)	Blank(s)	White	Corpus Uteri	541	8380	Not a paired site
5539102	59 years	White	Married (including common law)	3	4B	T3b	NX	M1	8310/3: Clear cell adenocarcinoma, NOS	67	None/Unknown	Yes	No	No	No	70	0	2020	Dead (attributable to this cancer dx)	10	Dead	One primary only	Positive histology	Yes	Female	3	Blank(s)	Blank(s)	Blank(s)	Blank(s)	Blank(s)	4B	T3b	NX	M1	Blank(s)	Blank(s)	Blank(s)	Blank(s)	Blank(s)	White	Corpus Uteri	541	8310	Not a paired site
5546753	54 years	White	Married (including common law)	9	4B	T3b	N2	M1	8441/3: Serous cystadenocarcinoma, NOS	50	None/Unknown	Yes	No	No	No	42	211	2020	Alive or dead of other cause	15	Dead	One primary only	Positive histology	Yes	Female	9	Blank(s)	Blank(s)	Blank(s)	Blank(s)	Blank(s)	4B	T3b	N2	M1	Blank(s)	Blank(s)	Blank(s)	Blank(s)	Blank(s)	White	Corpus Uteri	541	8441	Not a paired site
5551157	61 years	White	Married (including common law)	9	4B	TX	NX	M1	8140/3: Adenocarcinoma, NOS	0	Beam radiation	Yes	No	Yes	No	Unknown or size unreasonable (includes any tumor sizes 401-989)	0	2020	Dead (attributable to this cancer dx)	13	Dead	One primary only	Positive histology	Yes	Female	9	Blank(s)	Blank(s)	Blank(s)	Blank(s)	Blank(s)	4B	TX	NX	M1	Blank(s)	Blank(s)	Blank(s)	Blank(s)	Blank(s)	White	Corpus Uteri	541	8140	Not a paired site
5552081	68 years	White	Unknown	9	4B	T1	N0	M1	8380/3: Endometrioid carcinoma	0	None/Unknown	Yes	No	No	No	Unknown or size unreasonable (includes any tumor sizes 401-989)	18	2020	Dead (attributable to this cancer dx)	5	Dead	One primary only	Positive histology	Yes	Female	9	Blank(s)	Blank(s)	Blank(s)	Blank(s)	Blank(s)	4B	T1	N0	M1	Blank(s)	Blank(s)	Blank(s)	Blank(s)	Blank(s)	White	Corpus Uteri	541	8380	Not a paired site
5559555	67 years	White	Widowed	9	4B	T3a	N0	M1	8441/3: Serous cystadenocarcinoma, NOS	0	Beam radiation	Yes	No	No	Yes	Unknown or size unreasonable (includes any tumor sizes 401-989)	56	2020	Dead (attributable to this cancer dx)	10	Dead	One primary only	Positive histology	Yes	Female	9	Blank(s)	Blank(s)	Blank(s)	Blank(s)	Blank(s)	4B	T3a	N0	M1	Blank(s)	Blank(s)	Blank(s)	Blank(s)	Blank(s)	White	Corpus Uteri	541	8441	Not a paired site
5560144	81 years	White	Married (including common law)	3	4B	T1a	N0	M1	8380/3: Endometrioid carcinoma	50	None/Unknown	Yes	No	No	No	48	46	2020	Alive or dead of other cause	14	Alive	One primary only	Positive histology	Yes	Female	3	Blank(s)	Blank(s)	Blank(s)	Blank(s)	Blank(s)	4B	T1a	N0	M1	Blank(s)	Blank(s)	Blank(s)	Blank(s)	Blank(s)	White	Corpus Uteri	541	8380	Not a paired site
5566286	61 years	White	Divorced	9	4B	TX	N1	M1	8010/3: Carcinoma, NOS	0	None/Unknown	No/Unknown	No	No	Yes	Unknown or size unreasonable (includes any tumor sizes 401-989)	Unable to calculate	2020	Dead (attributable to this cancer dx)	1	Dead	One primary only	Positive histology	Yes	Female	9	Blank(s)	Blank(s)	Blank(s)	Blank(s)	Blank(s)	4B	TX	N1	M1	Blank(s)	Blank(s)	Blank(s)	Blank(s)	Blank(s)	White	Corpus Uteri	541	8010	Right - origin of primary
5570079	70 years	White	Widowed	9	4B	TX	NX	M1	8010/3: Carcinoma, NOS	0	None/Unknown	Yes	No	No	Yes	Unknown or size unreasonable (includes any tumor sizes 401-989)	17	2020	Dead (attributable to this cancer dx)	4	Dead	One primary only	Positive histology	Yes	Female	9	Blank(s)	Blank(s)	Blank(s)	Blank(s)	Blank(s)	4B	TX	NX	M1	Blank(s)	Blank(s)	Blank(s)	Blank(s)	Blank(s)	White	Corpus Uteri	541	8010	Not a paired site
5581356	63 years	White	Married (including common law)	9	4B	T3b	N1	M1	8380/3: Endometrioid carcinoma	50	Beam radiation	Yes	No	Yes	No	Unknown or size unreasonable (includes any tumor sizes 401-989)	73	2020	Dead (attributable to this cancer dx)	14	Dead	One primary only	Positive histology	Yes	Female	9	Blank(s)	Blank(s)	Blank(s)	Blank(s)	Blank(s)	4B	T3b	N1	M1	Blank(s)	Blank(s)	Blank(s)	Blank(s)	Blank(s)	White	Corpus Uteri	541	8380	Not a paired site
5622192	41 years	White	Married (including common law)	9	88	88	88	88	8902/3: Mixed type rhabdomyosarcoma	0	Beam radiation	Yes	No	Yes	Yes	60	40	2020	Dead (attributable to this cancer dx)	5	Dead	One primary only	Positive histology	Yes	Female	9	Blank(s)	Blank(s)	Blank(s)	Blank(s)	Blank(s)	88	88	88	88	Blank(s)	Blank(s)	Blank(s)	Blank(s)	Blank(s)	White	Corpus Uteri	541	8902	Not a paired site
5628072	62 years	White	Married (including common law)	9	4B	T1a	N2a	M1	8380/3: Endometrioid carcinoma	0	Beam radiation	Yes	No	Yes	No	Unknown or size unreasonable (includes any tumor sizes 401-989)	36	2020	Dead (attributable to this cancer dx)	6	Dead	One primary only	Positive histology	Yes	Female	9	Blank(s)	Blank(s)	Blank(s)	Blank(s)	Blank(s)	4B	T1a	N2a	M1	Blank(s)	Blank(s)	Blank(s)	Blank(s)	Blank(s)	White	Corpus Uteri	541	8380	Not a paired site
5633493	52 years	White	Married (including common law)	9	4B	TX	N1	M1	8380/3: Endometrioid carcinoma	25	None/Unknown	No/Unknown	No	Yes	No	Unknown or size unreasonable (includes any tumor sizes 401-989)	0	2020	Dead (attributable to this cancer dx)	1	Dead	One primary only	Positive histology	Yes	Female	9	Blank(s)	Blank(s)	Blank(s)	Blank(s)	Blank(s)	4B	TX	N1	M1	Blank(s)	Blank(s)	Blank(s)	Blank(s)	Blank(s)	White	Corpus Uteri	541	8380	Not a paired site
5637589	64 years	White	Single (never married)	3	4B	T3a	N1a	M1	8441/3: Serous cystadenocarcinoma, NOS	50	None/Unknown	Yes	No	No	Yes	85	0	2020	Alive or dead of other cause	19	Alive	One primary only	Positive histology	Yes	Female	3	Blank(s)	Blank(s)	Blank(s)	Blank(s)	Blank(s)	4B	T3a	N1a	M1	Blank(s)	Blank(s)	Blank(s)	Blank(s)	Blank(s)	White	Corpus Uteri	541	8441	Not a paired site
5649080	77 years	White	Widowed	9	4B	T3a	N0	M1	8140/3: Adenocarcinoma, NOS	0	Beam radiation	No/Unknown	No	No	No	47	35	2020	Dead (attributable to this cancer dx)	6	Dead	One primary only	Positive histology	Yes	Female	9	Blank(s)	Blank(s)	Blank(s)	Blank(s)	Blank(s)	4B	T3a	N0	M1	Blank(s)	Blank(s)	Blank(s)	Blank(s)	Blank(s)	White	Corpus Uteri	541	8140	Not a paired site
5654140	71 years	White	Widowed	9	4B	T1	N0	M1	8380/3: Endometrioid carcinoma	0	Beam radiation	Yes	No	No	No	104	55	2020	Alive or dead of other cause	17	Alive	One primary only	Positive histology	Yes	Female	9	Blank(s)	Blank(s)	Blank(s)	Blank(s)	Blank(s)	4B	T1	N0	M1	Blank(s)	Blank(s)	Blank(s)	Blank(s)	Blank(s)	Asian or Pacific Islander	Corpus Uteri	541	8380	Not a paired site
5669200	60 years	Black	Widowed	9	4B	T3b	N1	M1	8380/3: Endometrioid carcinoma	0	Beam radiation	Yes	No	No	Yes	Unknown or size unreasonable (includes any tumor sizes 401-989)	38	2020	Alive or dead of other cause	5	Alive	One primary only	Positive histology	Yes	Female	9	Blank(s)	Blank(s)	Blank(s)	Blank(s)	Blank(s)	4B	T3b	N1	M1	Blank(s)	Blank(s)	Blank(s)	Blank(s)	Blank(s)	White	Corpus Uteri	541	8380	Not a paired site
5676644	63 years	White	Married (including common law)	3	4B	TX	NX	M1	8380/3: Endometrioid carcinoma	0	Beam radiation	Yes	No	No	Yes	Unknown or size unreasonable (includes any tumor sizes 401-989)	37	2020	Dead (attributable to this cancer dx)	2	Dead	One primary only	Positive histology	Yes	Female	3	Blank(s)	Blank(s)	Blank(s)	Blank(s)	Blank(s)	4B	TX	NX	M1	Blank(s)	Blank(s)	Blank(s)	Blank(s)	Blank(s)	White	Corpus Uteri	541	8380	Not a paired site
5676896	74 years	White	Married (including common law)	9	4B	T3b	N0	M1	8380/3: Endometrioid carcinoma	0	None/Unknown	No/Unknown	No	No	Yes	Unknown or size unreasonable (includes any tumor sizes 401-989)	Unable to calculate	2020	Dead (attributable to this cancer dx)	0	Dead	One primary only	Positive histology	Yes	Female	9	Blank(s)	Blank(s)	Blank(s)	Blank(s)	Blank(s)	4B	T3b	N0	M1	Blank(s)	Blank(s)	Blank(s)	Blank(s)	Blank(s)	Asian or Pacific Islander	Corpus Uteri	541	8380	Not a paired site
5681277	57 years	White	Married (including common law)	9	4B	TX	N1	M1	8900/3: Rhabdomyosarcoma, NOS	0	Beam radiation	No/Unknown	No	No	No	Unknown or size unreasonable (includes any tumor sizes 401-989)	9	2020	Dead (attributable to this cancer dx)	0	Dead	One primary only	Positive histology	Yes	Female	9	Blank(s)	Blank(s)	Blank(s)	Blank(s)	Blank(s)	4B	TX	N1	M1	Blank(s)	Blank(s)	Blank(s)	Blank(s)	Blank(s)	White	Corpus Uteri	541	8900	Not a paired site
5682282	57 years	White	Married (including common law)	9	4B	T1	N0	M1	8380/3: Endometrioid carcinoma	0	None/Unknown	Yes	No	No	Yes	Unknown or size unreasonable (includes any tumor sizes 401-989)	43	2020	Dead (attributable to this cancer dx)	5	Dead	One primary only	Positive histology	Yes	Female	9	Blank(s)	Blank(s)	Blank(s)	Blank(s)	Blank(s)	4B	T1	N0	M1	Blank(s)	Blank(s)	Blank(s)	Blank(s)	Blank(s)	White	Corpus Uteri	541	8380	Not a paired site
5706722	72 years	White	Married (including common law)	9	4B	TX	NX	M1	8380/3: Endometrioid carcinoma	0	Beam radiation	Yes	No	No	No	Unknown or size unreasonable (includes any tumor sizes 401-989)	29	2020	Dead (attributable to this cancer dx)	10	Dead	One primary only	Positive histology	Yes	Female	9	Blank(s)	Blank(s)	Blank(s)	Blank(s)	Blank(s)	4B	TX	NX	M1	Blank(s)	Blank(s)	Blank(s)	Blank(s)	Blank(s)	White	Corpus Uteri	541	8380	Not a paired site
5706964	15 years	White	Single (never married)	9	4B	TX	N1	M1	8380/3: Endometrioid carcinoma	0	Beam radiation	No/Unknown	No	No	Yes	Unknown or size unreasonable (includes any tumor sizes 401-989)	Unable to calculate	2020	Dead (attributable to this cancer dx)	6	Dead	One primary only	Positive histology	Yes	Female	9	Blank(s)	Blank(s)	Blank(s)	Blank(s)	Blank(s)	4B	TX	N1	M1	Blank(s)	Blank(s)	Blank(s)	Blank(s)	Blank(s)	White	Corpus Uteri	541	8380	Not a paired site
5707085	64 years	White	Single (never married)	9	4B	T3b	N1	M1	8980/3: Carcinosarcoma, NOS	0	Beam radiation	Yes	No	No	No	Unknown or size unreasonable (includes any tumor sizes 401-989)	19	2020	Dead (attributable to this cancer dx)	8	Dead	One primary only	Positive histology	Yes	Female	9	Blank(s)	Blank(s)	Blank(s)	Blank(s)	Blank(s)	4B	T3b	N1	M1	Blank(s)	Blank(s)	Blank(s)	Blank(s)	Blank(s)	Black	Corpus Uteri	541	8980	Not a paired site
5712001	74 years	Black	Divorced	9	4B	T2	N1	M1	8380/3: Endometrioid carcinoma	0	None/Unknown	Yes	No	No	No	Unknown or size unreasonable (includes any tumor sizes 401-989)	115	2020	Dead (attributable to this cancer dx)	3	Dead	One primary only	Positive histology	Yes	Female	9	Blank(s)	Blank(s)	Blank(s)	Blank(s)	Blank(s)	4B	T2	N1	M1	Blank(s)	Blank(s)	Blank(s)	Blank(s)	Blank(s)	White	Corpus Uteri	541	8380	Not a paired site
5728838	88 years	White	Widowed	3	4B	T1b	N1a	M1	8323/3: Mixed cell adenocarcinoma	40	None/Unknown	Yes	No	No	No	51	27	2020	Alive or dead of other cause	14	Alive	One primary only	Positive histology	Yes	Female	3	Blank(s)	Blank(s)	Blank(s)	Blank(s)	Blank(s)	4B	T1b	N1a	M1	Blank(s)	Blank(s)	Blank(s)	Blank(s)	Blank(s)	Asian or Pacific Islander	Corpus Uteri	541	8323	Not a paired site
5750515	71 years	White	Widowed	9	4B	T4	N0	M1	8441/3: Serous cystadenocarcinoma, NOS	32	None/Unknown	Yes	No	No	No	Unknown or size unreasonable (includes any tumor sizes 401-989)	34	2020	Alive or dead of other cause	12	Alive	One primary only	Positive histology	Yes	Female	9	Blank(s)	Blank(s)	Blank(s)	Blank(s)	Blank(s)	4B	T4	N0	M1	Blank(s)	Blank(s)	Blank(s)	Blank(s)	Blank(s)	White	Corpus Uteri	541	8441	Not a paired site
5752978	58 years	White	Married (including common law)	3	4B	T1b	N1	M1	8980/3: Carcinosarcoma, NOS	50	Beam radiation	Yes	No	No	No	80	42	2020	Alive or dead of other cause	18	Alive	One primary only	Positive histology	Yes	Female	3	Blank(s)	Blank(s)	Blank(s)	Blank(s)	Blank(s)	4B	T1b	N1	M1	Blank(s)	Blank(s)	Blank(s)	Blank(s)	Blank(s)	White	Corpus Uteri	541	8980	Not a paired site
5774298	66 years	White	Divorced	9	4B	TX	N1	M1	8010/3: Carcinoma, NOS	0	Beam radiation	Yes	No	Yes	No	Unknown or size unreasonable (includes any tumor sizes 401-989)	15	2020	Dead (attributable to this cancer dx)	4	Dead	One primary only	Positive histology	Yes	Female	9	Blank(s)	Blank(s)	Blank(s)	Blank(s)	Blank(s)	4B	TX	N1	M1	Blank(s)	Blank(s)	Blank(s)	Blank(s)	Blank(s)	Black	Corpus Uteri	541	8010	Not a paired site
5774387	67 years	Black	Divorced	9	4B	TX	N0	M1	8380/3: Endometrioid carcinoma	0	Beam radiation	Yes	No	No	Yes	44	149	2020	Dead (attributable to this cancer dx)	6	Dead	One primary only	Positive histology	Yes	Female	9	Blank(s)	Blank(s)	Blank(s)	Blank(s)	Blank(s)	4B	TX	N0	M1	Blank(s)	Blank(s)	Blank(s)	Blank(s)	Blank(s)	Black	Corpus Uteri	541	8380	Not a paired site
5782645	90+ years	White	Widowed	3	4B	T3b	N1	M1	8441/3: Serous cystadenocarcinoma, NOS	63	None/Unknown	Yes	No	Yes	Yes	Unknown or size unreasonable (includes any tumor sizes 401-989)	28	2020	Dead (attributable to this cancer dx)	9	Dead	One primary only	Positive histology	Yes	Female	3	Blank(s)	Blank(s)	Blank(s)	Blank(s)	Blank(s)	4B	T3b	N1	M1	Blank(s)	Blank(s)	Blank(s)	Blank(s)	Blank(s)	White	Corpus Uteri	541	8441	Not a paired site
5808750	74 years	White	Married (including common law)	9	4B	T3b	N2a	M1	8380/3: Endometrioid carcinoma	0	Beam radiation	Yes	No	Yes	Yes	110	17	2020	Dead (attributable to this cancer dx)	7	Dead	One primary only	Positive histology	Yes	Female	9	Blank(s)	Blank(s)	Blank(s)	Blank(s)	Blank(s)	4B	T3b	N2a	M1	Blank(s)	Blank(s)	Blank(s)	Blank(s)	Blank(s)	White	Corpus Uteri	541	8380	Not a paired site
5824569	65 years	Black	Divorced	9	4B	TX	N0	M1	8950/3: Mullerian mixed tumor	0	None/Unknown	No/Unknown	No	No	Yes	Unknown or size unreasonable (includes any tumor sizes 401-989)	0	2020	Dead (attributable to this cancer dx)	0	Dead	One primary only	Positive histology	Yes	Female	9	Blank(s)	Blank(s)	Blank(s)	Blank(s)	Blank(s)	4B	TX	N0	M1	Blank(s)	Blank(s)	Blank(s)	Blank(s)	Blank(s)	White	Corpus Uteri	541	8950	Not a paired site
5824927	90+ years	White	Unknown	3	4B	T3a	N0	M1	8441/3: Serous cystadenocarcinoma, NOS	50	None/Unknown	Yes	No	No	Yes	Unknown or size unreasonable (includes any tumor sizes 401-989)	16	2020	Dead (attributable to this cancer dx)	3	Dead	One primary only	Positive histology	Yes	Female	3	Blank(s)	Blank(s)	Blank(s)	Blank(s)	Blank(s)	4B	T3a	N0	M1	Blank(s)	Blank(s)	Blank(s)	Blank(s)	Blank(s)	Black	Corpus Uteri	541	8441	Not a paired site
5826611	77 years	White	Widowed	9	4B	TX	NX	M1	8441/3: Serous cystadenocarcinoma, NOS	0	Beam radiation	Yes	No	Yes	No	Unknown or size unreasonable (includes any tumor sizes 401-989)	24	2020	Dead (attributable to this cancer dx)	9	Dead	One primary only	Positive histology	Yes	Female	9	Blank(s)	Blank(s)	Blank(s)	Blank(s)	Blank(s)	4B	TX	NX	M1	Blank(s)	Blank(s)	Blank(s)	Blank(s)	Blank(s)	White	Corpus Uteri	541	8441	Not a paired site
5860292	72 years	White	Divorced	9	4B	TX	N2	M1	8140/3: Adenocarcinoma, NOS	0	Beam radiation	No/Unknown	No	No	No	Unknown or size unreasonable (includes any tumor sizes 401-989)	5	2020	Dead (attributable to this cancer dx)	2	Dead	One primary only	Positive histology	Yes	Female	9	Blank(s)	Blank(s)	Blank(s)	Blank(s)	Blank(s)	4B	TX	N2	M1	Blank(s)	Blank(s)	Blank(s)	Blank(s)	Blank(s)	Black	Corpus Uteri	541	8140	Not a paired site
5862524	52 years	White	Divorced	9	4B	T3a	N1	M1	8010/3: Carcinoma, NOS	0	Beam radiation	Yes	No	No	Yes	Unknown or size unreasonable (includes any tumor sizes 401-989)	Unable to calculate	2020	Dead (attributable to this cancer dx)	4	Dead	One primary only	Positive histology	Yes	Female	9	Blank(s)	Blank(s)	Blank(s)	Blank(s)	Blank(s)	4B	T3a	N1	M1	Blank(s)	Blank(s)	Blank(s)	Blank(s)	Blank(s)	Black	Corpus Uteri	541	8010	Not a paired site
5862770	88 years	White	Widowed	9	4B	TX	N0	M1	8380/3: Endometrioid carcinoma	0	Beam radiation	Yes	No	Yes	No	45	23	2020	Dead (attributable to this cancer dx)	7	Dead	One primary only	Positive histology	Yes	Female	9	Blank(s)	Blank(s)	Blank(s)	Blank(s)	Blank(s)	4B	TX	N0	M1	Blank(s)	Blank(s)	Blank(s)	Blank(s)	Blank(s)	Black	Corpus Uteri	541	8380	Not a paired site
5864781	57 years	White	Single (never married)	9	4B	TX	NX	M1	8930/3: Endometrial stromal sarcoma, NOS	50	Beam radiation	No/Unknown	No	No	No	Unknown or size unreasonable (includes any tumor sizes 401-989)	137	2020	Alive or dead of other cause	17	Alive	One primary only	Positive histology	Yes	Female	9	Blank(s)	Blank(s)	Blank(s)	Blank(s)	Blank(s)	4B	TX	NX	M1	Blank(s)	Blank(s)	Blank(s)	Blank(s)	Blank(s)	White	Corpus Uteri	541	8930	Not a paired site
5867312	71 years	White	Married (including common law)	9	4B	T3b	N1a	M1	8140/3: Adenocarcinoma, NOS	0	None/Unknown	No/Unknown	No	Yes	Yes	140	19	2020	Dead (attributable to this cancer dx)	0	Dead	One primary only	Positive histology	Yes	Female	9	Blank(s)	Blank(s)	Blank(s)	Blank(s)	Blank(s)	4B	T3b	N1a	M1	Blank(s)	Blank(s)	Blank(s)	Blank(s)	Blank(s)	Black	Corpus Uteri	541	8140	Not a paired site
5868237	50 years	White	Married (including common law)	9	4B	T3b	N1	M1	8380/3: Endometrioid carcinoma	0	None/Unknown	Yes	No	Yes	No	Unknown or size unreasonable (includes any tumor sizes 401-989)	84	2020	Dead (attributable to this cancer dx)	7	Dead	One primary only	Positive histology	Yes	Female	9	Blank(s)	Blank(s)	Blank(s)	Blank(s)	Blank(s)	4B	T3b	N1	M1	Blank(s)	Blank(s)	Blank(s)	Blank(s)	Blank(s)	Black	Corpus Uteri	541	8380	Not a paired site
5892982	69 years	White	Married (including common law)	9	4B	T3b	N0	M1	8441/3: Serous cystadenocarcinoma, NOS	50	Recommended, unknown if administered	Yes	No	Yes	Yes	Unknown or size unreasonable (includes any tumor sizes 401-989)	51	2020	Dead (attributable to this cancer dx)	13	Dead	One primary only	Positive histology	Yes	Female	9	Blank(s)	Blank(s)	Blank(s)	Blank(s)	Blank(s)	4B	T3b	N0	M1	Blank(s)	Blank(s)	Blank(s)	Blank(s)	Blank(s)	Black	Corpus Uteri	541	8441	Not a paired site
5894024	62 years	White	Married (including common law)	9	4B	T4	N1	M1	8380/3: Endometrioid carcinoma	0	None/Unknown	No/Unknown	No	Yes	Yes	Unknown or size unreasonable (includes any tumor sizes 401-989)	Unable to calculate	2020	Dead (attributable to this cancer dx)	1	Dead	One primary only	Positive histology	Yes	Female	9	Blank(s)	Blank(s)	Blank(s)	Blank(s)	Blank(s)	4B	T4	N1	M1	Blank(s)	Blank(s)	Blank(s)	Blank(s)	Blank(s)	White	Corpus Uteri	541	8380	Not a paired site
5900710	76 years	White	Divorced	3	4B	T3a	N1a	M1	8020/3: Carcinoma, undifferentiated, NOS	50	Beam radiation	No/Unknown	No	Yes	Yes	100	24	2020	Dead (attributable to this cancer dx)	2	Dead	One primary only	Positive histology	Yes	Female	3	Blank(s)	Blank(s)	Blank(s)	Blank(s)	Blank(s)	4B	T3a	N1a	M1	Blank(s)	Blank(s)	Blank(s)	Blank(s)	Blank(s)	White	Corpus Uteri	541	8020	Not a paired site
5903162	54 years	White	Married (including common law)	9	4B	TX	N1	M1	8461/3: Serous surface papillary carcinoma	0	Beam radiation	No/Unknown	No	No	Yes	Unknown or size unreasonable (includes any tumor sizes 401-989)	4	2020	Alive or dead of other cause	2	Alive	One primary only	Positive histology	Yes	Female	9	Blank(s)	Blank(s)	Blank(s)	Blank(s)	Blank(s)	4B	TX	N1	M1	Blank(s)	Blank(s)	Blank(s)	Blank(s)	Blank(s)	Black	Corpus Uteri	541	8461	Not a paired site
5907992	57 years	White	Married (including common law)	9	4B	T3b	N2	M1	8140/3: Adenocarcinoma, NOS	0	Beam radiation	No/Unknown	No	Yes	No	Unknown or size unreasonable (includes any tumor sizes 401-989)	73	2020	Dead (attributable to this cancer dx)	2	Dead	One primary only	Positive histology	Yes	Female	9	Blank(s)	Blank(s)	Blank(s)	Blank(s)	Blank(s)	4B	T3b	N2	M1	Blank(s)	Blank(s)	Blank(s)	Blank(s)	Blank(s)	White	Corpus Uteri	541	8140	Not a paired site
5922137	74 years	White	Divorced	9	4B	T4	N0	M1	8323/3: Mixed cell adenocarcinoma	0	None/Unknown	No/Unknown	No	Yes	Yes	83	Unable to calculate	2020	Dead (attributable to this cancer dx)	0	Dead	One primary only	Positive histology	Yes	Female	9	Blank(s)	Blank(s)	Blank(s)	Blank(s)	Blank(s)	4B	T4	N0	M1	Blank(s)	Blank(s)	Blank(s)	Blank(s)	Blank(s)	White	Corpus Uteri	541	8323	Not a paired site
5930915	67 years	White	Married (including common law)	9	4B	TX	N0	M1	8140/3: Adenocarcinoma, NOS	0	Beam radiation	Yes	No	No	No	Unknown or size unreasonable (includes any tumor sizes 401-989)	60	2020	Alive or dead of other cause	19	Alive	One primary only	Positive histology	Yes	Female	9	Blank(s)	Blank(s)	Blank(s)	Blank(s)	Blank(s)	4B	TX	N0	M1	Blank(s)	Blank(s)	Blank(s)	Blank(s)	Blank(s)	White	Corpus Uteri	541	8140	Not a paired site
5948248	70 years	White	Widowed	3	4B	T4	N1	M1	8070/3: Squamous cell carcinoma, NOS	0	None/Unknown	Yes	No	No	Yes	Unknown or size unreasonable (includes any tumor sizes 401-989)	22	2020	Dead (attributable to this cancer dx)	6	Dead	One primary only	Positive histology	Yes	Female	3	Blank(s)	Blank(s)	Blank(s)	Blank(s)	Blank(s)	4B	T4	N1	M1	Blank(s)	Blank(s)	Blank(s)	Blank(s)	Blank(s)	Black	Corpus Uteri	541	8070	Not a paired site
5948375	65 years	White	Married (including common law)	9	4B	T3b	N1a	M1	8441/3: Serous cystadenocarcinoma, NOS	0	None/Unknown	Yes	No	No	No	100	64	2020	Alive or dead of other cause	15	Alive	One primary only	Positive histology	Yes	Female	9	Blank(s)	Blank(s)	Blank(s)	Blank(s)	Blank(s)	4B	T3b	N1a	M1	Blank(s)	Blank(s)	Blank(s)	Blank(s)	Blank(s)	White	Corpus Uteri	541	8441	Not a paired site
5953657	82 years	White	Widowed	9	4B	T2	N0	M1	8980/3: Carcinosarcoma, NOS	50	None/Unknown	Yes	No	No	No	Unknown or size unreasonable (includes any tumor sizes 401-989)	48	2020	Alive or dead of other cause	13	Alive	One primary only	Positive histology	Yes	Female	9	Blank(s)	Blank(s)	Blank(s)	Blank(s)	Blank(s)	4B	T2	N0	M1	Blank(s)	Blank(s)	Blank(s)	Blank(s)	Blank(s)	Black	Corpus Uteri	541	8980	Not a paired site
5969107	65 years	Black	Single (never married)	9	4B	TX	N0	M1	8020/3: Carcinoma, undifferentiated, NOS	0	None/Unknown	No/Unknown	No	Yes	No	Unknown or size unreasonable (includes any tumor sizes 401-989)	Unable to calculate	2020	Alive or dead of other cause	0	Dead	One primary only	Positive histology	Yes	Female	9	Blank(s)	Blank(s)	Blank(s)	Blank(s)	Blank(s)	4B	TX	N0	M1	Blank(s)	Blank(s)	Blank(s)	Blank(s)	Blank(s)	White	Corpus Uteri	541	8020	Not a paired site
5979092	68 years	White	Married (including common law)	3	4B	TX	NX	M1	8010/3: Carcinoma, NOS	65	None/Unknown	Yes	No	Yes	No	Unknown or size unreasonable (includes any tumor sizes 401-989)	0	2020	Dead (attributable to this cancer dx)	8	Dead	One primary only	Positive histology	Yes	Female	3	Blank(s)	Blank(s)	Blank(s)	Blank(s)	Blank(s)	4B	TX	NX	M1	Blank(s)	Blank(s)	Blank(s)	Blank(s)	Blank(s)	White	Corpus Uteri	541	8010	Not a paired site
6013030	61 years	Other (American Indian/AK Native, Asian/Pacific Islander)	Married (including common law)	9	4B	T3b	N2	M1	8380/3: Endometrioid carcinoma	0	Beam radiation	Yes	No	Yes	No	80	35	2020	Dead (attributable to this cancer dx)	3	Dead	One primary only	Positive histology	Yes	Female	9	Blank(s)	Blank(s)	Blank(s)	Blank(s)	Blank(s)	4B	T3b	N2	M1	Blank(s)	Blank(s)	Blank(s)	Blank(s)	Blank(s)	Black	Corpus Uteri	541	8380	Not a paired site
6019926	67 years	Other (American Indian/AK Native, Asian/Pacific Islander)	Married (including common law)	9	4B	T3b	N1	M1	8380/3: Endometrioid carcinoma	0	Beam radiation	No/Unknown	No	No	No	138	59	2020	Dead (attributable to this cancer dx)	4	Dead	One primary only	Positive histology	Yes	Female	9	Blank(s)	Blank(s)	Blank(s)	Blank(s)	Blank(s)	4B	T3b	N1	M1	Blank(s)	Blank(s)	Blank(s)	Blank(s)	Blank(s)	Black	Corpus Uteri	541	8380	Not a paired site
6020765	62 years	White	Married (including common law)	3	4B	T3a	N2a	M1	8441/3: Serous cystadenocarcinoma, NOS	50	None/Unknown	Yes	No	No	No	95	51	2020	Alive or dead of other cause	12	Alive	One primary only	Positive histology	Yes	Female	3	Blank(s)	Blank(s)	Blank(s)	Blank(s)	Blank(s)	4B	T3a	N2a	M1	Blank(s)	Blank(s)	Blank(s)	Blank(s)	Blank(s)	Black	Corpus Uteri	541	8441	Not a paired site
6022226	50 years	White	Widowed	3	4B	T3b	N2a	M1	8380/3: Endometrioid carcinoma	50	Beam radiation	Yes	Yes	No	No	138	34	2020	Alive or dead of other cause	16	Alive	One primary only	Positive histology	Yes	Female	3	Blank(s)	Blank(s)	Blank(s)	Blank(s)	Blank(s)	4B	T3b	N2a	M1	Blank(s)	Blank(s)	Blank(s)	Blank(s)	Blank(s)	White	Corpus Uteri	541	8380	Not a paired site
6044278	53 years	White	Unknown	9	4B	TX	N1	M1	8380/3: Endometrioid carcinoma	0	Beam radiation	No/Unknown	Yes	Yes	Unknown	Unknown or size unreasonable (includes any tumor sizes 401-989)	41	2020	Dead (attributable to this cancer dx)	2	Dead	One primary only	Positive histology	Yes	Female	9	Blank(s)	Blank(s)	Blank(s)	Blank(s)	Blank(s)	4B	TX	N1	M1	Blank(s)	Blank(s)	Blank(s)	Blank(s)	Blank(s)	White	Corpus Uteri	541	8380	Not a paired site
8993928	73 years	Other (American Indian/AK Native, Asian/Pacific Islander)	Widowed	9	4B	T4	N1	M1	8900/3: Rhabdomyosarcoma, NOS	0	Beam radiation	No/Unknown	No	No	Yes	135	5	2019	Alive or dead of other cause	2	Dead	One primary only	Positive histology	Yes	Female	9	Blank(s)	Blank(s)	Blank(s)	Blank(s)	Blank(s)	4B	T4	N1	M1	Blank(s)	Blank(s)	Blank(s)	Blank(s)	Blank(s)	Asian or Pacific Islander	Corpus Uteri	541	8900	Not a paired site
8999593	74 years	Other (American Indian/AK Native, Asian/Pacific Islander)	Married (including common law)	9	4B	TX	N1a	M1	8070/3: Squamous cell carcinoma, NOS	0	None/Unknown	Yes	No	No	Yes	Unknown or size unreasonable (includes any tumor sizes 401-989)	3	2019	Dead (attributable to this cancer dx)	0	Dead	One primary only	Positive histology	Yes	Female	9	Blank(s)	Blank(s)	Blank(s)	Blank(s)	Blank(s)	4B	TX	N1a	M1	Blank(s)	Blank(s)	Blank(s)	Blank(s)	Blank(s)	Asian or Pacific Islander	Corpus Uteri	541	8070	Not a paired site
9001383	49 years	Other (American Indian/AK Native, Asian/Pacific Islander)	Divorced	9	4B	T1	N1	M1	8441/3: Serous cystadenocarcinoma, NOS	0	None/Unknown	Yes	No	Yes	No	47	5	2019	Dead (attributable to this cancer dx)	25	Dead	One primary only	Positive histology	Yes	Female	9	Blank(s)	Blank(s)	Blank(s)	Blank(s)	Blank(s)	4B	T1	N1	M1	Blank(s)	Blank(s)	Blank(s)	Blank(s)	Blank(s)	Black	Corpus Uteri	541	8441	Not a paired site
9005007	70 years	Other (American Indian/AK Native, Asian/Pacific Islander)	Married (including common law)	3	4B	T3b	N1a	M1	8441/3: Serous cystadenocarcinoma, NOS	50	None/Unknown	No/Unknown	No	No	No	100	8	2019	Dead (attributable to this cancer dx)	1	Dead	One primary only	Positive histology	Yes	Female	3	Blank(s)	Blank(s)	Blank(s)	Blank(s)	Blank(s)	4B	T3b	N1a	M1	Blank(s)	Blank(s)	Blank(s)	Blank(s)	Blank(s)	White	Corpus Uteri	541	8441	Not a paired site
9034748	67 years	Other (American Indian/AK Native, Asian/Pacific Islander)	Married (including common law)	9	4B	TX	NX	M1	8010/3: Carcinoma, NOS	0	Beam radiation	No/Unknown	No	No	Yes	Unknown or size unreasonable (includes any tumor sizes 401-989)	13	2019	Dead (attributable to this cancer dx)	1	Dead	One primary only	Positive histology	Yes	Female	9	Blank(s)	Blank(s)	Blank(s)	Blank(s)	Blank(s)	4B	TX	NX	M1	Blank(s)	Blank(s)	Blank(s)	Blank(s)	Blank(s)	White	Corpus Uteri	541	8010	Not a paired site
9046891	35 years	Other (American Indian/AK Native, Asian/Pacific Islander)	Single (never married)	9	4B	T3b	N0	M1	8380/3: Endometrioid carcinoma	0	Beam radiation	Yes	No	No	Yes	Unknown or size unreasonable (includes any tumor sizes 401-989)	34	2019	Alive or dead of other cause	24	Alive	One primary only	Positive histology	Yes	Female	9	Blank(s)	Blank(s)	Blank(s)	Blank(s)	Blank(s)	4B	T3b	N0	M1	Blank(s)	Blank(s)	Blank(s)	Blank(s)	Blank(s)	White	Corpus Uteri	541	8380	Not a paired site
9066473	68 years	Other (American Indian/AK Native, Asian/Pacific Islander)	Married (including common law)	9	4B	T4	N2a	M1	8441/3: Serous cystadenocarcinoma, NOS	50	None/Unknown	Yes	No	No	Yes	Unknown or size unreasonable (includes any tumor sizes 401-989)	0	2019	Dead (attributable to this cancer dx)	11	Dead	One primary only	Positive histology	Yes	Female	9	Blank(s)	Blank(s)	Blank(s)	Blank(s)	Blank(s)	4B	T4	N2a	M1	Blank(s)	Blank(s)	Blank(s)	Blank(s)	Blank(s)	Black	Corpus Uteri	541	8441	Not a paired site
9070703	68 years	White	Widowed	9	4B	T3b	N1	M1	8461/3: Serous surface papillary carcinoma	0	Beam radiation	Yes	No	No	No	Unknown or size unreasonable (includes any tumor sizes 401-989)	8	2019	Dead (attributable to this cancer dx)	2	Dead	One primary only	Positive histology	Yes	Female	9	Blank(s)	Blank(s)	Blank(s)	Blank(s)	Blank(s)	4B	T3b	N1	M1	Blank(s)	Blank(s)	Blank(s)	Blank(s)	Blank(s)	Black	Corpus Uteri	541	8461	Not a paired site
9086296	64 years	Other (American Indian/AK Native, Asian/Pacific Islander)	Married (including common law)	9	4B	TX	N0	M1	8380/3: Endometrioid carcinoma	0	None/Unknown	Yes	No	No	Yes	80	37	2019	Alive or dead of other cause	28	Alive	One primary only	Positive histology	Yes	Female	9	Blank(s)	Blank(s)	Blank(s)	Blank(s)	Blank(s)	4B	TX	N0	M1	Blank(s)	Blank(s)	Blank(s)	Blank(s)	Blank(s)	Asian or Pacific Islander	Corpus Uteri	541	8380	Not a paired site
9087129	46 years	Other (American Indian/AK Native, Asian/Pacific Islander)	Married (including common law)	9	4B	T1b	N0	M1	8380/3: Endometrioid carcinoma	50	None/Unknown	Yes	No	No	Yes	Unknown or size unreasonable (includes any tumor sizes 401-989)	9	2019	Alive or dead of other cause	34	Alive	One primary only	Positive histology	Yes	Female	9	Blank(s)	Blank(s)	Blank(s)	Blank(s)	Blank(s)	4B	T1b	N0	M1	Blank(s)	Blank(s)	Blank(s)	Blank(s)	Blank(s)	Asian or Pacific Islander	Corpus Uteri	541	8380	Not a paired site
9097175	70 years	Other (American Indian/AK Native, Asian/Pacific Islander)	Single (never married)	9	4B	TX	NX	M1	8380/3: Endometrioid carcinoma	0	None/Unknown	No/Unknown	No	No	No	Unknown or size unreasonable (includes any tumor sizes 401-989)	6	2019	Alive or dead of other cause	29	Alive	One primary only	Positive histology	Yes	Female	9	Blank(s)	Blank(s)	Blank(s)	Blank(s)	Blank(s)	4B	TX	NX	M1	Blank(s)	Blank(s)	Blank(s)	Blank(s)	Blank(s)	White	Corpus Uteri	541	8380	Not a paired site
9099196	82 years	Other (American Indian/AK Native, Asian/Pacific Islander)	Widowed	9	4B	T1a	N1	M1	8380/3: Endometrioid carcinoma	65	None/Unknown	Yes	No	No	Yes	40	53	2019	Alive or dead of other cause	24	Alive	One primary only	Positive histology	Yes	Female	9	Blank(s)	Blank(s)	Blank(s)	Blank(s)	Blank(s)	4B	T1a	N1	M1	Blank(s)	Blank(s)	Blank(s)	Blank(s)	Blank(s)	White	Corpus Uteri	541	8380	Not a paired site
9106245	44 years	Other (American Indian/AK Native, Asian/Pacific Islander)	Unknown	9	4B	T3b	N2	M1	8380/3: Endometrioid carcinoma	0	Beam radiation	No/Unknown	No	No	No	Unknown or size unreasonable (includes any tumor sizes 401-989)	33	2019	Dead (attributable to this cancer dx)	2	Dead	One primary only	Positive histology	Yes	Female	9	Blank(s)	Blank(s)	Blank(s)	Blank(s)	Blank(s)	4B	T3b	N2	M1	Blank(s)	Blank(s)	Blank(s)	Blank(s)	Blank(s)	White	Corpus Uteri	541	8380	Not a paired site
9117207	57 years	Other (American Indian/AK Native, Asian/Pacific Islander)	Married (including common law)	9	4B	T2	N1a	M1	8441/3: Serous cystadenocarcinoma, NOS	50	None/Unknown	Yes	No	No	No	Unknown or size unreasonable (includes any tumor sizes 401-989)	9	2019	Dead (missing/unknown COD)	15	Dead	One primary only	Positive histology	Yes	Female	9	Blank(s)	Blank(s)	Blank(s)	Blank(s)	Blank(s)	4B	T2	N1a	M1	Blank(s)	Blank(s)	Blank(s)	Blank(s)	Blank(s)	White	Corpus Uteri	541	8441	Not a paired site
9123981	54 years	Other (American Indian/AK Native, Asian/Pacific Islander)	Widowed	9	4B	TX	NX	M1	8380/3: Endometrioid carcinoma	0	Beam radiation	Yes	No	No	No	Unknown or size unreasonable (includes any tumor sizes 401-989)	5	2019	Dead (attributable to this cancer dx)	4	Dead	One primary only	Positive histology	Yes	Female	9	Blank(s)	Blank(s)	Blank(s)	Blank(s)	Blank(s)	4B	TX	NX	M1	Blank(s)	Blank(s)	Blank(s)	Blank(s)	Blank(s)	White	Corpus Uteri	541	8380	Not a paired site
9124130	70 years	Other (American Indian/AK Native, Asian/Pacific Islander)	Single (never married)	9	4B	TX	NX	M1	8441/3: Serous cystadenocarcinoma, NOS	0	None/Unknown	No/Unknown	No	No	Yes	Unknown or size unreasonable (includes any tumor sizes 401-989)	Unable to calculate	2019	Dead (attributable to this cancer dx)	2	Dead	One primary only	Positive histology	Yes	Female	9	Blank(s)	Blank(s)	Blank(s)	Blank(s)	Blank(s)	4B	TX	NX	M1	Blank(s)	Blank(s)	Blank(s)	Blank(s)	Blank(s)	White	Corpus Uteri	541	8441	Not a paired site
9135770	48 years	Other (American Indian/AK Native, Asian/Pacific Islander)	Married (including common law)	9	4B	TX	N1	M1	8010/3: Carcinoma, NOS	0	None/Unknown	No/Unknown	No	No	No	101	Unable to calculate	2019	Dead (attributable to this cancer dx)	3	Dead	One primary only	Positive histology	Yes	Female	9	Blank(s)	Blank(s)	Blank(s)	Blank(s)	Blank(s)	4B	TX	N1	M1	Blank(s)	Blank(s)	Blank(s)	Blank(s)	Blank(s)	White	Corpus Uteri	541	8010	Not a paired site
9138929	58 years	White	Married (including common law)	2	4B	T1	N0	M1	8380/3: Endometrioid carcinoma	0	Beam radiation	Yes	No	No	Yes	95	9	2019	Dead (attributable to this cancer dx)	3	Dead	One primary only	Positive histology	Yes	Female	2	Blank(s)	Blank(s)	Blank(s)	Blank(s)	Blank(s)	4B	T1	N0	M1	Blank(s)	Blank(s)	Blank(s)	Blank(s)	Blank(s)	White	Corpus Uteri	541	8380	Not a paired site
9139002	55 years	Other (American Indian/AK Native, Asian/Pacific Islander)	Single (never married)	9	4B	TX	N0	M1	8380/3: Endometrioid carcinoma	0	Beam radiation	Yes	No	No	No	Unknown or size unreasonable (includes any tumor sizes 401-989)	77	2019	Alive or dead of other cause	28	Alive	One primary only	Positive histology	Yes	Female	9	Blank(s)	Blank(s)	Blank(s)	Blank(s)	Blank(s)	4B	TX	N0	M1	Blank(s)	Blank(s)	Blank(s)	Blank(s)	Blank(s)	White	Corpus Uteri	541	8380	Not a paired site
9181952	62 years	Other (American Indian/AK Native, Asian/Pacific Islander)	Married (including common law)	9	4B	T3a	N2	M1	8441/3: Serous cystadenocarcinoma, NOS	50	None/Unknown	Yes	No	No	Yes	83	41	2019	Alive or dead of other cause	30	Alive	One primary only	Positive histology	Yes	Female	9	Blank(s)	Blank(s)	Blank(s)	Blank(s)	Blank(s)	4B	T3a	N2	M1	Blank(s)	Blank(s)	Blank(s)	Blank(s)	Blank(s)	White	Corpus Uteri	541	8441	Not a paired site
9188992	62 years	Other (American Indian/AK Native, Asian/Pacific Islander)	Married (including common law)	9	4B	TX	N1	M1	8441/3: Serous cystadenocarcinoma, NOS	0	None/Unknown	Yes	No	Yes	Yes	Unknown or size unreasonable (includes any tumor sizes 401-989)	8	2019	Dead (attributable to this cancer dx)	2	Dead	One primary only	Positive histology	Yes	Female	9	Blank(s)	Blank(s)	Blank(s)	Blank(s)	Blank(s)	4B	TX	N1	M1	Blank(s)	Blank(s)	Blank(s)	Blank(s)	Blank(s)	White	Corpus Uteri	541	8441	Not a paired site
9239827	57 years	Other (American Indian/AK Native, Asian/Pacific Islander)	Married (including common law)	9	4B	T3a	N0	M1	8441/3: Serous cystadenocarcinoma, NOS	50	None/Unknown	Yes	No	No	No	Unknown or size unreasonable (includes any tumor sizes 401-989)	67	2019	Dead (attributable to this cancer dx)	28	Dead	One primary only	Positive histology	Yes	Female	9	Blank(s)	Blank(s)	Blank(s)	Blank(s)	Blank(s)	4B	T3a	N0	M1	Blank(s)	Blank(s)	Blank(s)	Blank(s)	Blank(s)	Black	Corpus Uteri	541	8441	Not a paired site
9242319	52 years	Other (American Indian/AK Native, Asian/Pacific Islander)	Single (never married)	3	4B	T3b	N1a	M1	8980/3: Carcinosarcoma, NOS	61	None/Unknown	Yes	No	No	No	60	11	2019	Dead (attributable to this cancer dx)	11	Dead	One primary only	Positive histology	Yes	Female	3	Blank(s)	Blank(s)	Blank(s)	Blank(s)	Blank(s)	4B	T3b	N1a	M1	Blank(s)	Blank(s)	Blank(s)	Blank(s)	Blank(s)	White	Corpus Uteri	541	8980	Not a paired site
9267528	51 years	Other (American Indian/AK Native, Asian/Pacific Islander)	Married (including common law)	9	4B	T4	N1	M1	8041/3: Small cell carcinoma, NOS	50	None/Unknown	Yes	No	No	No	130	42	2019	Alive or dead of other cause	10	Dead	One primary only	Positive histology	Yes	Female	9	Blank(s)	Blank(s)	Blank(s)	Blank(s)	Blank(s)	4B	T4	N1	M1	Blank(s)	Blank(s)	Blank(s)	Blank(s)	Blank(s)	Asian or Pacific Islander	Corpus Uteri	541	8041	Not a paired site
10141389	45 years	White	Married (including common law)	9	4B	T3b	N1	M1	8980/3: Carcinosarcoma, NOS	0	Beam radiation	Yes	No	No	Yes	90	25	2019	Dead (attributable to this cancer dx)	5	Dead	One primary only	Positive histology	Yes	Female	9	Blank(s)	Blank(s)	Blank(s)	Blank(s)	Blank(s)	4B	T3b	N1	M1	Blank(s)	Blank(s)	Blank(s)	Blank(s)	Blank(s)	Black	Corpus Uteri	541	8980	Not a paired site
10271114	82 years	White	Married (including common law)	9	4B	T4	N1	M1	8380/3: Endometrioid carcinoma	0	None/Unknown	Yes	No	No	Yes	Unknown or size unreasonable (includes any tumor sizes 401-989)	24	2019	Dead (attributable to this cancer dx)	0	Dead	One primary only	Positive histology	Yes	Female	9	Blank(s)	Blank(s)	Blank(s)	Blank(s)	Blank(s)	4B	T4	N1	M1	Blank(s)	Blank(s)	Blank(s)	Blank(s)	Blank(s)	Asian or Pacific Islander	Corpus Uteri	541	8380	Not a paired site
10324209	83 years	White	Married (including common law)	9	4B	T3b	N2	M1	8140/3: Adenocarcinoma, NOS	0	None/Unknown	Yes	No	Yes	Yes	46	74	2019	Dead (missing/unknown COD)	10	Dead	One primary only	Positive histology	Yes	Female	9	Blank(s)	Blank(s)	Blank(s)	Blank(s)	Blank(s)	4B	T3b	N2	M1	Blank(s)	Blank(s)	Blank(s)	Blank(s)	Blank(s)	White	Corpus Uteri	541	8140	Right - origin of primary
10586231	76 years	White	Married (including common law)	9	4B	TX	N0	M1	8140/3: Adenocarcinoma, NOS	0	Beam radiation	No/Unknown	Yes	No	No	Unknown or size unreasonable (includes any tumor sizes 401-989)	23	2019	Alive or dead of other cause	13	Alive	One primary only	Positive histology	Yes	Female	9	Blank(s)	Blank(s)	Blank(s)	Blank(s)	Blank(s)	4B	TX	N0	M1	Blank(s)	Blank(s)	Blank(s)	Blank(s)	Blank(s)	White	Corpus Uteri	541	8140	Not a paired site
10618261	67 years	White	Married (including common law)	9	4B	TX	N1	M1	8140/3: Adenocarcinoma, NOS	0	Beam radiation	No/Unknown	No	No	No	Unknown or size unreasonable (includes any tumor sizes 401-989)	17	2019	Dead (attributable to this cancer dx)	3	Dead	One primary only	Positive histology	Yes	Female	9	Blank(s)	Blank(s)	Blank(s)	Blank(s)	Blank(s)	4B	TX	N1	M1	Blank(s)	Blank(s)	Blank(s)	Blank(s)	Blank(s)	White	Corpus Uteri	541	8140	Not a paired site
10697864	38 years	White	Married (including common law)	3	4B	T3b	N1a	M1	8461/3: Serous surface papillary carcinoma	67	None/Unknown	Yes	No	Yes	No	75	40	2019	Dead (attributable to this cancer dx)	17	Dead	One primary only	Positive histology	Yes	Female	3	Blank(s)	Blank(s)	Blank(s)	Blank(s)	Blank(s)	4B	T3b	N1a	M1	Blank(s)	Blank(s)	Blank(s)	Blank(s)	Blank(s)	White	Corpus Uteri	541	8461	Not a paired site
10723449	66 years	White	Married (including common law)	9	4B	TX	N1mi	M1	8980/3: Carcinosarcoma, NOS	50	None/Unknown	Yes	Unknown	Unknown	Unknown	Unknown or size unreasonable (includes any tumor sizes 401-989)	28	2019	Dead (attributable to this cancer dx)	7	Dead	One primary only	Positive histology	Yes	Female	9	Blank(s)	Blank(s)	Blank(s)	Blank(s)	Blank(s)	4B	TX	N1mi	M1	Blank(s)	Blank(s)	Blank(s)	Blank(s)	Blank(s)	White	Corpus Uteri	541	8980	Not a paired site
10727963	45 years	White	Married (including common law)	3	4B	T3b	N1a	M1	8380/3: Endometrioid carcinoma	50	Beam radiation	Yes	No	No	Yes	57	21	2019	Dead (attributable to this cancer dx)	18	Dead	One primary only	Positive histology	Yes	Female	3	Blank(s)	Blank(s)	Blank(s)	Blank(s)	Blank(s)	4B	T3b	N1a	M1	Blank(s)	Blank(s)	Blank(s)	Blank(s)	Blank(s)	White	Corpus Uteri	541	8380	Not a paired site
10794940	58 years	White	Married (including common law)	9	4B	T4	N0(i+)	M1	8980/3: Carcinosarcoma, NOS	50	None/Unknown	Yes	No	No	No	30	60	2019	Dead (attributable to this cancer dx)	13	Dead	One primary only	Positive histology	Yes	Female	9	Blank(s)	Blank(s)	Blank(s)	Blank(s)	Blank(s)	4B	T4	N0(i+)	M1	Blank(s)	Blank(s)	Blank(s)	Blank(s)	Blank(s)	White	Corpus Uteri	541	8980	Not a paired site
10797109	61 years	White	Married (including common law)	9	88	88	88	88	8246/3: Neuroendocrine carcinoma, NOS	0	None/Unknown	Yes	No	No	Yes	Unknown or size unreasonable (includes any tumor sizes 401-989)	28	2019	Dead (attributable to this cancer dx)	5	Dead	One primary only	Positive histology	Yes	Female	9	Blank(s)	Blank(s)	Blank(s)	Blank(s)	Blank(s)	88	88	88	88	Blank(s)	Blank(s)	Blank(s)	Blank(s)	Blank(s)	Black	Corpus Uteri	541	8246	Not a paired site
10797346	71 years	White	Married (including common law)	9	4B	T2b	N0	M1	8935/3: Stromal sarcoma, NOS	61	None/Unknown	Yes	No	No	Yes	Unknown or size unreasonable (includes any tumor sizes 401-989)	12	2019	Dead (attributable to this cancer dx)	6	Dead	One primary only	Positive histology	Yes	Female	9	Blank(s)	Blank(s)	Blank(s)	Blank(s)	Blank(s)	4B	T2b	N0	M1	Blank(s)	Blank(s)	Blank(s)	Blank(s)	Blank(s)	White	Corpus Uteri	541	8935	Not a paired site
10806759	71 years	White	Widowed	9	4B	TX	N2a	M1	8980/3: Carcinosarcoma, NOS	0	None/Unknown	No/Unknown	No	No	No	Unknown or size unreasonable (includes any tumor sizes 401-989)	Unable to calculate	2019	Dead (attributable to this cancer dx)	1	Dead	One primary only	Positive histology	Yes	Female	9	Blank(s)	Blank(s)	Blank(s)	Blank(s)	Blank(s)	4B	TX	N2a	M1	Blank(s)	Blank(s)	Blank(s)	Blank(s)	Blank(s)	White	Corpus Uteri	541	8980	Not a paired site
10810742	53 years	White	Married (including common law)	9	4B	T3a	N2a	M1	8380/3: Endometrioid carcinoma	67	None/Unknown	Yes	No	No	No	96	30	2019	Alive or dead of other cause	32	Alive	One primary only	Positive histology	Yes	Female	9	Blank(s)	Blank(s)	Blank(s)	Blank(s)	Blank(s)	4B	T3a	N2a	M1	Blank(s)	Blank(s)	Blank(s)	Blank(s)	Blank(s)	White	Corpus Uteri	541	8380	Not a paired site
10811132	64 years	White	Single (never married)	9	4B	T4	N0	M1	8380/3: Endometrioid carcinoma	0	Beam radiation	Yes	No	No	Yes	Unknown or size unreasonable (includes any tumor sizes 401-989)	Unable to calculate	2019	Dead (attributable to this cancer dx)	3	Dead	One primary only	Positive histology	Yes	Female	9	Blank(s)	Blank(s)	Blank(s)	Blank(s)	Blank(s)	4B	T4	N0	M1	Blank(s)	Blank(s)	Blank(s)	Blank(s)	Blank(s)	White	Corpus Uteri	541	8380	Not a paired site
10815726	61 years	White	Single (never married)	9	4B	T3b	N1	M1	8010/3: Carcinoma, NOS	0	None/Unknown	No/Unknown	No	No	Yes	110	Unable to calculate	2019	Dead (attributable to this cancer dx)	2	Dead	One primary only	Positive histology	Yes	Female	9	Blank(s)	Blank(s)	Blank(s)	Blank(s)	Blank(s)	4B	T3b	N1	M1	Blank(s)	Blank(s)	Blank(s)	Blank(s)	Blank(s)	Asian or Pacific Islander	Corpus Uteri	541	8010	Not a paired site
10817295	72 years	White	Married (including common law)	9	4B	T3b	N2a	M1	8441/3: Serous cystadenocarcinoma, NOS	61	None/Unknown	No/Unknown	No	Yes	Yes	39	63	2019	Dead (attributable to this cancer dx)	5	Dead	One primary only	Positive histology	Yes	Female	9	Blank(s)	Blank(s)	Blank(s)	Blank(s)	Blank(s)	4B	T3b	N2a	M1	Blank(s)	Blank(s)	Blank(s)	Blank(s)	Blank(s)	White	Corpus Uteri	541	8441	Not a paired site
10819805	70 years	White	Married (including common law)	3	4B	T3b	N2a	M1	8020/3: Carcinoma, undifferentiated, NOS	50	Beam radiation	Yes	No	No	Yes	65	0	2019	Dead (attributable to this cancer dx)	13	Dead	One primary only	Positive histology	Yes	Female	3	Blank(s)	Blank(s)	Blank(s)	Blank(s)	Blank(s)	4B	T3b	N2a	M1	Blank(s)	Blank(s)	Blank(s)	Blank(s)	Blank(s)	White	Corpus Uteri	541	8020	Not a paired site
10826682	71 years	White	Widowed	9	4B	T3b	N1	M1	8000/3: Neoplasm, malignant	0	Refused (1988+)	No/Unknown	No	Yes	Yes	Unknown or size unreasonable (includes any tumor sizes 401-989)	Unable to calculate	2019	Dead (attributable to this cancer dx)	0	Dead	One primary only	Positive histology	Yes	Female	9	Blank(s)	Blank(s)	Blank(s)	Blank(s)	Blank(s)	4B	T3b	N1	M1	Blank(s)	Blank(s)	Blank(s)	Blank(s)	Blank(s)	Black	Corpus Uteri	541	8000	Not a paired site
10831510	71 years	White	Widowed	3	4B	T4	N0	M1	8980/3: Carcinosarcoma, NOS	50	Beam radiation	No/Unknown	No	No	Yes	Unknown or size unreasonable (includes any tumor sizes 401-989)	17	2019	Dead (attributable to this cancer dx)	2	Dead	One primary only	Positive histology	Yes	Female	3	Blank(s)	Blank(s)	Blank(s)	Blank(s)	Blank(s)	4B	T4	N0	M1	Blank(s)	Blank(s)	Blank(s)	Blank(s)	Blank(s)	White	Corpus Uteri	541	8980	Not a paired site
10836119	66 years	Other (American Indian/AK Native, Asian/Pacific Islander)	Married (including common law)	3	4B	T3b	NX	M1	8441/3: Serous cystadenocarcinoma, NOS	50	None/Unknown	Yes	No	No	No	130	35	2019	Dead (attributable to this cancer dx)	8	Dead	One primary only	Positive histology	Yes	Female	3	Blank(s)	Blank(s)	Blank(s)	Blank(s)	Blank(s)	4B	T3b	NX	M1	Blank(s)	Blank(s)	Blank(s)	Blank(s)	Blank(s)	Black	Corpus Uteri	541	8441	Not a paired site
10845501	56 years	White	Divorced	9	4B	TX	N0	M1	8441/3: Serous cystadenocarcinoma, NOS	0	None/Unknown	Yes	No	No	Yes	Unknown or size unreasonable (includes any tumor sizes 401-989)	80	2019	Dead (attributable to this cancer dx)	18	Dead	One primary only	Positive histology	Yes	Female	9	Blank(s)	Blank(s)	Blank(s)	Blank(s)	Blank(s)	4B	TX	N0	M1	Blank(s)	Blank(s)	Blank(s)	Blank(s)	Blank(s)	White	Corpus Uteri	541	8441	Not a paired site
10847284	45 years	White	Married (including common law)	2	4B	T2	N1	M1	8380/3: Endometrioid carcinoma	50	Beam radiation	Yes	Yes	No	Yes	65	16	2019	Dead (attributable to this cancer dx)	11	Dead	One primary only	Positive histology	Yes	Female	2	Blank(s)	Blank(s)	Blank(s)	Blank(s)	Blank(s)	4B	T2	N1	M1	Blank(s)	Blank(s)	Blank(s)	Blank(s)	Blank(s)	White	Corpus Uteri	541	8380	Not a paired site
10848972	77 years	White	Married (including common law)	9	4B	TX	N1	M1	8950/3: Mullerian mixed tumor	0	None/Unknown	Yes	No	Yes	Yes	72	39	2019	Dead (attributable to this cancer dx)	3	Dead	One primary only	Positive histology	Yes	Female	9	Blank(s)	Blank(s)	Blank(s)	Blank(s)	Blank(s)	4B	TX	N1	M1	Blank(s)	Blank(s)	Blank(s)	Blank(s)	Blank(s)	White	Corpus Uteri	541	8950	Not a paired site
10849137	83 years	White	Widowed	2	4B	T4	N0	M1	8380/3: Endometrioid carcinoma	50	None/Unknown	No/Unknown	No	No	Yes	65	6	2019	Dead (attributable to this cancer dx)	5	Dead	One primary only	Positive histology	Yes	Female	2	Blank(s)	Blank(s)	Blank(s)	Blank(s)	Blank(s)	4B	T4	N0	M1	Blank(s)	Blank(s)	Blank(s)	Blank(s)	Blank(s)	White	Corpus Uteri	541	8380	Not a paired site
10852084	57 years	White	Divorced	9	4B	T3b	N1	M1	8140/3: Adenocarcinoma, NOS	0	None/Unknown	Yes	No	No	No	50	21	2019	Dead (attributable to this cancer dx)	0	Dead	One primary only	Positive histology	Yes	Female	9	Blank(s)	Blank(s)	Blank(s)	Blank(s)	Blank(s)	4B	T3b	N1	M1	Blank(s)	Blank(s)	Blank(s)	Blank(s)	Blank(s)	White	Corpus Uteri	541	8140	Not a paired site
10854063	41 years	White	Married (including common law)	3	4B	T4	N1	M1	8560/3: Adenosquamous carcinoma	0	Beam radiation	Yes	No	Yes	Yes	Unknown or size unreasonable (includes any tumor sizes 401-989)	39	2019	Alive or dead of other cause	27	Alive	One primary only	Positive histology	Yes	Female	3	Blank(s)	Blank(s)	Blank(s)	Blank(s)	Blank(s)	4B	T4	N1	M1	Blank(s)	Blank(s)	Blank(s)	Blank(s)	Blank(s)	White	Corpus Uteri	541	8560	Not a paired site
10865499	86 years	White	Widowed	9	4B	T3b	NX	M1	8380/3: Endometrioid carcinoma	0	None/Unknown	No/Unknown	No	No	Yes	Unknown or size unreasonable (includes any tumor sizes 401-989)	48	2019	Dead (attributable to this cancer dx)	3	Dead	One primary only	Positive histology	Yes	Female	9	Blank(s)	Blank(s)	Blank(s)	Blank(s)	Blank(s)	4B	T3b	NX	M1	Blank(s)	Blank(s)	Blank(s)	Blank(s)	Blank(s)	White	Corpus Uteri	541	8380	Not a paired site
10866695	74 years	White	Married (including common law)	9	4B	T2	N0	M1	8950/3: Mullerian mixed tumor	61	Beam radiation	Yes	No	Yes	Yes	47	40	2019	Dead (attributable to this cancer dx)	5	Dead	One primary only	Positive histology	Yes	Female	9	Blank(s)	Blank(s)	Blank(s)	Blank(s)	Blank(s)	4B	T2	N0	M1	Blank(s)	Blank(s)	Blank(s)	Blank(s)	Blank(s)	White	Corpus Uteri	541	8950	Not a paired site
10866953	55 years	White	Married (including common law)	3	4B	T1a	N0	M1	8980/3: Carcinosarcoma, NOS	50	None/Unknown	Yes	No	No	Yes	85	63	2019	Alive or dead of other cause	26	Alive	One primary only	Positive histology	Yes	Female	3	Blank(s)	Blank(s)	Blank(s)	Blank(s)	Blank(s)	4B	T1a	N0	M1	Blank(s)	Blank(s)	Blank(s)	Blank(s)	Blank(s)	White	Corpus Uteri	541	8980	Not a paired site
10887176	42 years	White	Married (including common law)	9	4B	TX	N1	M1	8980/3: Carcinosarcoma, NOS	0	Beam radiation	No/Unknown	Yes	No	No	43	8	2019	Dead (attributable to this cancer dx)	2	Dead	One primary only	Positive histology	Yes	Female	9	Blank(s)	Blank(s)	Blank(s)	Blank(s)	Blank(s)	4B	TX	N1	M1	Blank(s)	Blank(s)	Blank(s)	Blank(s)	Blank(s)	Asian or Pacific Islander	Corpus Uteri	541	8980	Not a paired site
10887493	60 years	White	Married (including common law)	1	4B	T1b	N1mi	M1	8380/3: Endometrioid carcinoma	50	Beam radiation	Yes	No	No	No	34	17	2019	Alive or dead of other cause	24	Alive	One primary only	Positive histology	Yes	Female	1	Blank(s)	Blank(s)	Blank(s)	Blank(s)	Blank(s)	4B	T1b	N1mi	M1	Blank(s)	Blank(s)	Blank(s)	Blank(s)	Blank(s)	White	Corpus Uteri	541	8380	Not a paired site
10888524	58 years	White	Married (including common law)	9	4B	T3a	N2	M1	8380/3: Endometrioid carcinoma	0	None/Unknown	Yes	No	Yes	No	Unknown or size unreasonable (includes any tumor sizes 401-989)	72	2019	Dead (attributable to this cancer dx)	7	Dead	One primary only	Positive histology	Yes	Female	9	Blank(s)	Blank(s)	Blank(s)	Blank(s)	Blank(s)	4B	T3a	N2	M1	Blank(s)	Blank(s)	Blank(s)	Blank(s)	Blank(s)	White	Corpus Uteri	541	8380	Not a paired site
10908592	49 years	White	Married (including common law)	9	4B	T4	N1	M1	8441/3: Serous cystadenocarcinoma, NOS	50	None/Unknown	Yes	No	No	Yes	41	21	2019	Alive or dead of other cause	27	Alive	One primary only	Positive histology	Yes	Female	9	Blank(s)	Blank(s)	Blank(s)	Blank(s)	Blank(s)	4B	T4	N1	M1	Blank(s)	Blank(s)	Blank(s)	Blank(s)	Blank(s)	White	Corpus Uteri	541	8441	Not a paired site
10949579	74 years	White	Married (including common law)	3	4B	T3a	NX	M1	8461/3: Serous surface papillary carcinoma	50	Beam radiation	Yes	Yes	No	Yes	Unknown or size unreasonable (includes any tumor sizes 401-989)	0	2019	Dead (attributable to this cancer dx)	8	Dead	One primary only	Positive histology	Yes	Female	3	Blank(s)	Blank(s)	Blank(s)	Blank(s)	Blank(s)	4B	T3a	NX	M1	Blank(s)	Blank(s)	Blank(s)	Blank(s)	Blank(s)	White	Corpus Uteri	541	8461	Not a paired site
10949615	59 years	White	Separated	9	4B	T2	N1a	M1	8380/3: Endometrioid carcinoma	0	None/Unknown	Yes	Yes	No	Yes	92	68	2019	Dead (attributable to this cancer dx)	3	Dead	One primary only	Positive histology	Yes	Female	9	Blank(s)	Blank(s)	Blank(s)	Blank(s)	Blank(s)	4B	T2	N1a	M1	Blank(s)	Blank(s)	Blank(s)	Blank(s)	Blank(s)	White	Corpus Uteri	541	8380	Not a paired site
10952308	80 years	White	Widowed	9	4B	T2	NX	M1	8263/3: Adenocarcinoma in tubulovillous adenoma	0	None/Unknown	No/Unknown	No	No	Yes	70	Unable to calculate	2019	Dead (attributable to this cancer dx)	1	Dead	One primary only	Positive histology	Yes	Female	9	Blank(s)	Blank(s)	Blank(s)	Blank(s)	Blank(s)	4B	T2	NX	M1	Blank(s)	Blank(s)	Blank(s)	Blank(s)	Blank(s)	Asian or Pacific Islander	Corpus Uteri	541	8263	Not a paired site
10952426	58 years	White	Single (never married)	9	4B	T3a	N1	M1	8980/3: Carcinosarcoma, NOS	50	Beam radiation	Yes	No	No	Yes	71	7	2019	Dead (attributable to this cancer dx)	14	Dead	One primary only	Positive histology	Yes	Female	9	Blank(s)	Blank(s)	Blank(s)	Blank(s)	Blank(s)	4B	T3a	N1	M1	Blank(s)	Blank(s)	Blank(s)	Blank(s)	Blank(s)	Black	Corpus Uteri	541	8980	Not a paired site
10990905	75 years	White	Widowed	3	4B	T3a	N1a	M1	8323/3: Mixed cell adenocarcinoma	50	Beam radiation	No/Unknown	No	No	No	65	47	2019	Dead (attributable to this cancer dx)	3	Dead	One primary only	Positive histology	Yes	Female	3	Blank(s)	Blank(s)	Blank(s)	Blank(s)	Blank(s)	4B	T3a	N1a	M1	Blank(s)	Blank(s)	Blank(s)	Blank(s)	Blank(s)	White	Corpus Uteri	541	8323	Not a paired site
10990920	60 years	White	Single (never married)	9	4B	TX	NX	M1	8070/3: Squamous cell carcinoma, NOS	0	None/Unknown	No/Unknown	No	No	Yes	Unknown or size unreasonable (includes any tumor sizes 401-989)	Unable to calculate	2019	Dead (attributable to this cancer dx)	0	Dead	One primary only	Positive histology	Yes	Female	9	Blank(s)	Blank(s)	Blank(s)	Blank(s)	Blank(s)	4B	TX	NX	M1	Blank(s)	Blank(s)	Blank(s)	Blank(s)	Blank(s)	White	Corpus Uteri	541	8070	Not a paired site
11012275	64 years	White	Married (including common law)	9	4B	T3b	N0	M1	8020/3: Carcinoma, undifferentiated, NOS	0	Beam radiation	Yes	No	No	No	150	7	2019	Dead (attributable to this cancer dx)	3	Dead	One primary only	Positive histology	Yes	Female	9	Blank(s)	Blank(s)	Blank(s)	Blank(s)	Blank(s)	4B	T3b	N0	M1	Blank(s)	Blank(s)	Blank(s)	Blank(s)	Blank(s)	White	Corpus Uteri	541	8020	Not a paired site
11026108	69 years	White	Married (including common law)	9	4B	T1a	N1	M1	8380/3: Endometrioid carcinoma	0	Beam radiation	Yes	No	No	No	28	36	2019	Alive or dead of other cause	34	Alive	One primary only	Positive histology	Yes	Female	9	Blank(s)	Blank(s)	Blank(s)	Blank(s)	Blank(s)	4B	T1a	N1	M1	Blank(s)	Blank(s)	Blank(s)	Blank(s)	Blank(s)	Black	Corpus Uteri	541	8380	Not a paired site
11027350	64 years	White	Married (including common law)	9	4B	T2	N0	M1	8980/3: Carcinosarcoma, NOS	50	None/Unknown	No/Unknown	No	No	Yes	102	0	2019	Dead (attributable to this cancer dx)	1	Dead	One primary only	Positive histology	Yes	Female	9	Blank(s)	Blank(s)	Blank(s)	Blank(s)	Blank(s)	4B	T2	N0	M1	Blank(s)	Blank(s)	Blank(s)	Blank(s)	Blank(s)	Black	Corpus Uteri	541	8980	Not a paired site
11028109	76 years	White	Married (including common law)	9	4B	T4	NX	M1	8010/3: Carcinoma, NOS	0	None/Unknown	No/Unknown	Unknown	No	Yes	100	Unable to calculate	2019	Dead (attributable to this cancer dx)	0	Dead	One primary only	Positive histology	Yes	Female	9	Blank(s)	Blank(s)	Blank(s)	Blank(s)	Blank(s)	4B	T4	NX	M1	Blank(s)	Blank(s)	Blank(s)	Blank(s)	Blank(s)	White	Corpus Uteri	541	8010	Not a paired site
11058304	66 years	White	Married (including common law)	9	4B	T4	NX	M1	8460/3: Papillary serous cystadenocarcinoma	0	None/Unknown	No/Unknown	No	No	Yes	Unknown or size unreasonable (includes any tumor sizes 401-989)	Unable to calculate	2019	Dead (attributable to this cancer dx)	0	Dead	One primary only	Positive histology	Yes	Female	9	Blank(s)	Blank(s)	Blank(s)	Blank(s)	Blank(s)	4B	T4	NX	M1	Blank(s)	Blank(s)	Blank(s)	Blank(s)	Blank(s)	Black	Corpus Uteri	541	8460	Not a paired site
11073922	59 years	White	Married (including common law)	9	4B	T3a	N1	M1	8140/3: Adenocarcinoma, NOS	0	None/Unknown	Yes	No	Yes	Yes	Unknown or size unreasonable (includes any tumor sizes 401-989)	59	2019	Dead (attributable to this cancer dx)	9	Dead	One primary only	Positive histology	Yes	Female	9	Blank(s)	Blank(s)	Blank(s)	Blank(s)	Blank(s)	4B	T3a	N1	M1	Blank(s)	Blank(s)	Blank(s)	Blank(s)	Blank(s)	White	Corpus Uteri	541	8140	Not a paired site
11086105	55 years	White	Married (including common law)	9	4B	TX	N0	M1	8380/3: Endometrioid carcinoma	0	Beam radiation	Yes	No	No	Yes	Unknown or size unreasonable (includes any tumor sizes 401-989)	38	2019	Dead (attributable to this cancer dx)	8	Dead	One primary only	Positive histology	Yes	Female	9	Blank(s)	Blank(s)	Blank(s)	Blank(s)	Blank(s)	4B	TX	N0	M1	Blank(s)	Blank(s)	Blank(s)	Blank(s)	Blank(s)	Black	Corpus Uteri	541	8380	Not a paired site
11094124	85 years	White	Widowed	3	4B	T3a	N2a	M1	8380/3: Endometrioid carcinoma	50	None/Unknown	Yes	No	No	No	85	31	2019	Dead (attributable to this cancer dx)	15	Dead	One primary only	Positive histology	Yes	Female	3	Blank(s)	Blank(s)	Blank(s)	Blank(s)	Blank(s)	4B	T3a	N2a	M1	Blank(s)	Blank(s)	Blank(s)	Blank(s)	Blank(s)	White	Corpus Uteri	541	8380	Not a paired site
11095350	65 years	White	Married (including common law)	9	88	88	88	88	8246/3: Neuroendocrine carcinoma, NOS	0	Beam radiation	Yes	No	Yes	No	Unknown or size unreasonable (includes any tumor sizes 401-989)	36	2019	Dead (attributable to this cancer dx)	9	Dead	One primary only	Positive histology	Yes	Female	9	Blank(s)	Blank(s)	Blank(s)	Blank(s)	Blank(s)	88	88	88	88	Blank(s)	Blank(s)	Blank(s)	Blank(s)	Blank(s)	White	Corpus Uteri	541	8246	Not a paired site
11100285	84 years	White	Widowed	3	4B	T4	N1	M1	8140/3: Adenocarcinoma, NOS	0	None/Unknown	Yes	No	No	No	Unknown or size unreasonable (includes any tumor sizes 401-989)	32	2019	Dead (attributable to this cancer dx)	12	Dead	One primary only	Positive histology	Yes	Female	3	Blank(s)	Blank(s)	Blank(s)	Blank(s)	Blank(s)	4B	T4	N1	M1	Blank(s)	Blank(s)	Blank(s)	Blank(s)	Blank(s)	White	Corpus Uteri	541	8140	Not a paired site
11102433	70 years	Black	Widowed	9	4B	TX	NX	M1	8441/3: Serous cystadenocarcinoma, NOS	0	None/Unknown	Yes	No	Yes	No	Unknown or size unreasonable (includes any tumor sizes 401-989)	160	2019	Dead (attributable to this cancer dx)	14	Dead	One primary only	Positive histology	Yes	Female	9	Blank(s)	Blank(s)	Blank(s)	Blank(s)	Blank(s)	4B	TX	NX	M1	Blank(s)	Blank(s)	Blank(s)	Blank(s)	Blank(s)	White	Corpus Uteri	541	8441	Not a paired site
11114477	88 years	White	Widowed	9	4B	TX	N1	M1	8140/3: Adenocarcinoma, NOS	0	Beam radiation	Yes	No	No	Yes	Unknown or size unreasonable (includes any tumor sizes 401-989)	35	2019	Alive or dead of other cause	4	Dead	One primary only	Positive histology	Yes	Female	9	Blank(s)	Blank(s)	Blank(s)	Blank(s)	Blank(s)	4B	TX	N1	M1	Blank(s)	Blank(s)	Blank(s)	Blank(s)	Blank(s)	Black	Corpus Uteri	541	8140	Not a paired site
11116670	81 years	White	Widowed	9	4B	TX	N0	M1	8020/3: Carcinoma, undifferentiated, NOS	50	None/Unknown	Yes	No	No	Yes	22	43	2019	Alive or dead of other cause	27	Alive	One primary only	Positive histology	Yes	Female	9	Blank(s)	Blank(s)	Blank(s)	Blank(s)	Blank(s)	4B	TX	N0	M1	Blank(s)	Blank(s)	Blank(s)	Blank(s)	Blank(s)	White	Corpus Uteri	541	8020	Not a paired site
11116712	70 years	White	Widowed	9	4B	T1a	N0	M1	8441/3: Serous cystadenocarcinoma, NOS	50	None/Unknown	Yes	No	No	No	Unknown or size unreasonable (includes any tumor sizes 401-989)	14	2019	Alive or dead of other cause	27	Alive	One primary only	Positive histology	Yes	Female	9	Blank(s)	Blank(s)	Blank(s)	Blank(s)	Blank(s)	4B	T1a	N0	M1	Blank(s)	Blank(s)	Blank(s)	Blank(s)	Blank(s)	White	Corpus Uteri	541	8441	Not a paired site
11116766	77 years	White	Widowed	3	4B	T3a	NX	M1	8441/3: Serous cystadenocarcinoma, NOS	50	None/Unknown	No/Unknown	No	Yes	No	Unknown or size unreasonable (includes any tumor sizes 401-989)	4	2019	Dead (attributable to this cancer dx)	5	Dead	One primary only	Positive histology	Yes	Female	3	Blank(s)	Blank(s)	Blank(s)	Blank(s)	Blank(s)	4B	T3a	NX	M1	Blank(s)	Blank(s)	Blank(s)	Blank(s)	Blank(s)	White	Corpus Uteri	541	8441	Not a paired site
11119617	70 years	White	Married (including common law)	9	4B	TX	NX	M1	8140/3: Adenocarcinoma, NOS	0	None/Unknown	Yes	No	No	No	Unknown or size unreasonable (includes any tumor sizes 401-989)	18	2019	Dead (attributable to this cancer dx)	2	Dead	One primary only	Positive histology	Yes	Female	9	Blank(s)	Blank(s)	Blank(s)	Blank(s)	Blank(s)	4B	TX	NX	M1	Blank(s)	Blank(s)	Blank(s)	Blank(s)	Blank(s)	White	Corpus Uteri	541	8140	Not a paired site
11121786	69 years	White	Widowed	9	4B	T4	NX	M1	8380/3: Endometrioid carcinoma	0	None/Unknown	No/Unknown	Unknown	Unknown	Unknown	Unknown or size unreasonable (includes any tumor sizes 401-989)	Unable to calculate	2019	Dead (attributable to this cancer dx)	0	Dead	One primary only	Positive histology	Yes	Female	9	Blank(s)	Blank(s)	Blank(s)	Blank(s)	Blank(s)	4B	T4	NX	M1	Blank(s)	Blank(s)	Blank(s)	Blank(s)	Blank(s)	White	Corpus Uteri	541	8380	Not a paired site
11127826	43 years	White	Single (never married)	9	4B	TX	NX	M1	8010/3: Carcinoma, NOS	0	Beam radiation	Yes	No	No	Yes	Unknown or size unreasonable (includes any tumor sizes 401-989)	24	2019	Dead (attributable to this cancer dx)	14	Dead	One primary only	Positive histology	Yes	Female	9	Blank(s)	Blank(s)	Blank(s)	Blank(s)	Blank(s)	4B	TX	NX	M1	Blank(s)	Blank(s)	Blank(s)	Blank(s)	Blank(s)	Black	Corpus Uteri	541	8010	Not a paired site
11130785	51 years	White	Divorced	9	4B	TX	N1	M1	8323/3: Mixed cell adenocarcinoma	0	Beam radiation	Yes	No	Yes	Yes	Unknown or size unreasonable (includes any tumor sizes 401-989)	2	2019	Dead (attributable to this cancer dx)	19	Dead	One primary only	Positive histology	Yes	Female	9	Blank(s)	Blank(s)	Blank(s)	Blank(s)	Blank(s)	4B	TX	N1	M1	Blank(s)	Blank(s)	Blank(s)	Blank(s)	Blank(s)	White	Corpus Uteri	541	8323	Not a paired site
11135933	58 years	White	Unmarried or Domestic Partner	3	4B	T4	N1a	M1	8380/3: Endometrioid carcinoma	63	Radioactive implants (includes brachytherapy) (1988+)	Yes	No	No	No	85	26	2019	Dead (attributable to this cancer dx)	21	Dead	One primary only	Positive histology	Yes	Female	3	Blank(s)	Blank(s)	Blank(s)	Blank(s)	Blank(s)	4B	T4	N1a	M1	Blank(s)	Blank(s)	Blank(s)	Blank(s)	Blank(s)	White	Corpus Uteri	541	8380	Not a paired site
11138671	78 years	White	Married (including common law)	9	4B	T1	N0	M1	8441/3: Serous cystadenocarcinoma, NOS	50	Beam radiation	Yes	No	No	Yes	35	49	2019	Alive or dead of other cause	26	Alive	One primary only	Positive histology	Yes	Female	9	Blank(s)	Blank(s)	Blank(s)	Blank(s)	Blank(s)	4B	T1	N0	M1	Blank(s)	Blank(s)	Blank(s)	Blank(s)	Blank(s)	White	Corpus Uteri	541	8441	Not a paired site
11144053	57 years	White	Divorced	9	4B	T1a	NX	M1	8010/3: Carcinoma, NOS	0	None/Unknown	No/Unknown	No	No	Yes	Unknown or size unreasonable (includes any tumor sizes 401-989)	Unable to calculate	2019	Dead (attributable to this cancer dx)	1	Dead	One primary only	Positive histology	Yes	Female	9	Blank(s)	Blank(s)	Blank(s)	Blank(s)	Blank(s)	4B	T1a	NX	M1	Blank(s)	Blank(s)	Blank(s)	Blank(s)	Blank(s)	Black	Corpus Uteri	541	8010	Not a paired site
11146147	86 years	White	Widowed	3	4B	TX	N2	M1	8441/3: Serous cystadenocarcinoma, NOS	0	None/Unknown	No/Unknown	No	No	No	Unknown or size unreasonable (includes any tumor sizes 401-989)	Unable to calculate	2019	Dead (attributable to this cancer dx)	9	Dead	One primary only	Positive histology	Yes	Female	3	Blank(s)	Blank(s)	Blank(s)	Blank(s)	Blank(s)	4B	TX	N2	M1	Blank(s)	Blank(s)	Blank(s)	Blank(s)	Blank(s)	White	Corpus Uteri	541	8441	Not a paired site
11155144	66 years	White	Married (including common law)	9	4B	TX	N2a	M1	8140/3: Adenocarcinoma, NOS	0	None/Unknown	No/Unknown	No	No	No	Unknown or size unreasonable (includes any tumor sizes 401-989)	Unable to calculate	2019	Dead (attributable to this cancer dx)	0	Dead	One primary only	Positive histology	Yes	Female	9	Blank(s)	Blank(s)	Blank(s)	Blank(s)	Blank(s)	4B	TX	N2a	M1	Blank(s)	Blank(s)	Blank(s)	Blank(s)	Blank(s)	White	Corpus Uteri	541	8140	Not a paired site
11179507	71 years	White	Divorced	9	4B	T1	N2	M1	8140/3: Adenocarcinoma, NOS	0	None/Unknown	No/Unknown	No	Yes	No	Unknown or size unreasonable (includes any tumor sizes 401-989)	Unable to calculate	2019	Dead (attributable to this cancer dx)	2	Dead	One primary only	Positive histology	Yes	Female	9	Blank(s)	Blank(s)	Blank(s)	Blank(s)	Blank(s)	4B	T1	N2	M1	Blank(s)	Blank(s)	Blank(s)	Blank(s)	Blank(s)	Black	Corpus Uteri	541	8140	Not a paired site
11180127	60 years	White	Married (including common law)	9	4B	TX	N0	M1	8140/3: Adenocarcinoma, NOS	0	Beam radiation	No/Unknown	No	Yes	No	Unknown or size unreasonable (includes any tumor sizes 401-989)	27	2019	Dead (attributable to this cancer dx)	1	Dead	One primary only	Positive histology	Yes	Female	9	Blank(s)	Blank(s)	Blank(s)	Blank(s)	Blank(s)	4B	TX	N0	M1	Blank(s)	Blank(s)	Blank(s)	Blank(s)	Blank(s)	Black	Corpus Uteri	541	8140	Not a paired site
11191126	69 years	White	Married (including common law)	9	4B	T3b	N0	M1	8980/3: Carcinosarcoma, NOS	50	None/Unknown	No/Unknown	No	No	No	105	99	2019	Dead (attributable to this cancer dx)	8	Dead	One primary only	Positive histology	Yes	Female	9	Blank(s)	Blank(s)	Blank(s)	Blank(s)	Blank(s)	4B	T3b	N0	M1	Blank(s)	Blank(s)	Blank(s)	Blank(s)	Blank(s)	Black	Corpus Uteri	541	8980	Not a paired site
11197491	65 years	White	Married (including common law)	9	4B	TX	NX	M1	8441/3: Serous cystadenocarcinoma, NOS	0	None/Unknown	No/Unknown	No	No	Yes	Unknown or size unreasonable (includes any tumor sizes 401-989)	Unable to calculate	2019	Dead (attributable to this cancer dx)	3	Dead	One primary only	Positive histology	Yes	Female	9	Blank(s)	Blank(s)	Blank(s)	Blank(s)	Blank(s)	4B	TX	NX	M1	Blank(s)	Blank(s)	Blank(s)	Blank(s)	Blank(s)	Black	Corpus Uteri	541	8441	Not a paired site
11200225	72 years	White	Widowed	3	4B	T3a	N2	M1	8441/3: Serous cystadenocarcinoma, NOS	50	None/Unknown	Yes	No	No	No	65	32	2019	Alive or dead of other cause	29	Alive	One primary only	Positive histology	Yes	Female	3	Blank(s)	Blank(s)	Blank(s)	Blank(s)	Blank(s)	4B	T3a	N2	M1	Blank(s)	Blank(s)	Blank(s)	Blank(s)	Blank(s)	White	Corpus Uteri	541	8441	Not a paired site
11204673	56 years	White	Married (including common law)	3	4B	T3b	N0	M1	8380/3: Endometrioid carcinoma	50	Beam radiation	Yes	No	No	No	110	26	2019	Dead (attributable to this cancer dx)	13	Dead	One primary only	Positive histology	Yes	Female	3	Blank(s)	Blank(s)	Blank(s)	Blank(s)	Blank(s)	4B	T3b	N0	M1	Blank(s)	Blank(s)	Blank(s)	Blank(s)	Blank(s)	White	Corpus Uteri	541	8380	Not a paired site
11205763	90+ years	Other (American Indian/AK Native, Asian/Pacific Islander)	Widowed	9	4B	T3b	N2a	M1	8010/3: Carcinoma, NOS	0	Beam radiation	Yes	No	No	No	56	34	2019	Dead (attributable to this cancer dx)	5	Dead	One primary only	Positive histology	Yes	Female	9	Blank(s)	Blank(s)	Blank(s)	Blank(s)	Blank(s)	4B	T3b	N2a	M1	Blank(s)	Blank(s)	Blank(s)	Blank(s)	Blank(s)	White	Corpus Uteri	541	8010	Not a paired site
11220237	57 years	White	Married (including common law)	9	4B	T1b	N0	M1	8805/3: Undifferentiated sarcoma	50	Beam radiation	Yes	No	No	Yes	Unknown or size unreasonable (includes any tumor sizes 401-989)	0	2019	Dead (attributable to this cancer dx)	0	Dead	One primary only	Positive histology	Yes	Female	9	Blank(s)	Blank(s)	Blank(s)	Blank(s)	Blank(s)	4B	T1b	N0	M1	Blank(s)	Blank(s)	Blank(s)	Blank(s)	Blank(s)	White	Corpus Uteri	541	8805	Not a paired site
11221420	55 years	White	Married (including common law)	9	4B	T0	NX	M1	8140/3: Adenocarcinoma, NOS	0	Refused (1988+)	No/Unknown	No	Yes	Yes	Unknown or size unreasonable (includes any tumor sizes 401-989)	Unable to calculate	2019	Alive or dead of other cause	12	Dead	One primary only	Positive histology	Yes	Female	9	Blank(s)	Blank(s)	Blank(s)	Blank(s)	Blank(s)	4B	T0	NX	M1	Blank(s)	Blank(s)	Blank(s)	Blank(s)	Blank(s)	Black	Corpus Uteri	541	8140	Not a paired site
11231681	75 years	White	Married (including common law)	9	4B	T4	N2a	M1	8980/3: Carcinosarcoma, NOS	0	Beam radiation	Yes	No	No	No	142	39	2018	Dead (attributable to this cancer dx)	3	Dead	One primary only	Positive histology	Yes	Female	9	Blank(s)	Blank(s)	Blank(s)	Blank(s)	Blank(s)	4B	T4	N2a	M1	Blank(s)	Blank(s)	Blank(s)	Blank(s)	Blank(s)	White	Corpus Uteri	541	8980	Not a paired site
11241557	56 years	White	Unknown	2	4B	T3b	N1a	M1	8380/3: Endometrioid carcinoma	50	Beam radiation	Yes	No	Yes	Yes	45	8	2018	Dead (attributable to this cancer dx)	40	Dead	One primary only	Positive histology	Yes	Female	2	Blank(s)	Blank(s)	Blank(s)	Blank(s)	Blank(s)	4B	T3b	N1a	M1	Blank(s)	Blank(s)	Blank(s)	Blank(s)	Blank(s)	Asian or Pacific Islander	Corpus Uteri	541	8380	Not a paired site
11246281	66 years	White	Married (including common law)	3	4B	T3a	N1mi	M1	8441/3: Serous cystadenocarcinoma, NOS	50	None/Unknown	Yes	No	No	Yes	40	33	2018	Dead (attributable to this cancer dx)	11	Dead	One primary only	Positive histology	Yes	Female	3	Blank(s)	Blank(s)	Blank(s)	Blank(s)	Blank(s)	4B	T3a	N1mi	M1	Blank(s)	Blank(s)	Blank(s)	Blank(s)	Blank(s)	White	Corpus Uteri	541	8441	Not a paired site
11256950	73 years	White	Unknown	9	4B	T3b	N2	M1	8140/3: Adenocarcinoma, NOS	0	Beam radiation	Yes	No	No	No	Unknown or size unreasonable (includes any tumor sizes 401-989)	15	2018	Dead (attributable to this cancer dx)	8	Dead	One primary only	Positive histology	Yes	Female	9	Blank(s)	Blank(s)	Blank(s)	Blank(s)	Blank(s)	4B	T3b	N2	M1	Blank(s)	Blank(s)	Blank(s)	Blank(s)	Blank(s)	White	Corpus Uteri	541	8140	Not a paired site
11260935	48 years	White	Married (including common law)	9	4B	T3b	N2a	M1	8380/3: Endometrioid carcinoma	50	Beam radiation	Yes	No	No	No	34	52	2018	Dead (attributable to this cancer dx)	27	Dead	One primary only	Positive histology	Yes	Female	9	Blank(s)	Blank(s)	Blank(s)	Blank(s)	Blank(s)	4B	T3b	N2a	M1	Blank(s)	Blank(s)	Blank(s)	Blank(s)	Blank(s)	Black	Corpus Uteri	541	8380	Not a paired site
11268006	83 years	White	Married (including common law)	9	4B	TX	N0	M1	8380/3: Endometrioid carcinoma	0	None/Unknown	No/Unknown	No	No	No	Unknown or size unreasonable (includes any tumor sizes 401-989)	Unable to calculate	2018	Dead (attributable to this cancer dx)	2	Dead	One primary only	Positive histology	Yes	Female	9	Blank(s)	Blank(s)	Blank(s)	Blank(s)	Blank(s)	4B	TX	N0	M1	Blank(s)	Blank(s)	Blank(s)	Blank(s)	Blank(s)	White	Corpus Uteri	541	8380	Not a paired site
11285738	75 years	White	Married (including common law)	9	4B	T4	N0	M1	8000/3: Neoplasm, malignant	0	None/Unknown	No/Unknown	No	Yes	No	45	Unable to calculate	2018	Dead (attributable to this cancer dx)	0	Dead	One primary only	Positive histology	Yes	Female	9	Blank(s)	Blank(s)	Blank(s)	Blank(s)	Blank(s)	4B	T4	N0	M1	Blank(s)	Blank(s)	Blank(s)	Blank(s)	Blank(s)	White	Corpus Uteri	541	8000	Not a paired site
11295161	72 years	White	Widowed	9	4B	T3b	N0	M1	8441/3: Serous cystadenocarcinoma, NOS	50	None/Unknown	Yes	No	No	No	Unknown or size unreasonable (includes any tumor sizes 401-989)	43	2018	Alive or dead of other cause	40	Alive	One primary only	Positive histology	Yes	Female	9	Blank(s)	Blank(s)	Blank(s)	Blank(s)	Blank(s)	4B	T3b	N0	M1	Blank(s)	Blank(s)	Blank(s)	Blank(s)	Blank(s)	White	Corpus Uteri	541	8441	Not a paired site
11327502	61 years	Black	Single (never married)	3	4B	TX	N1	M1	8930/3: Endometrial stromal sarcoma, NOS	32	Beam radiation	Yes	No	No	Yes	56	0	2018	Dead (attributable to this cancer dx)	7	Dead	One primary only	Positive histology	Yes	Female	3	Blank(s)	Blank(s)	Blank(s)	Blank(s)	Blank(s)	4B	TX	N1	M1	Blank(s)	Blank(s)	Blank(s)	Blank(s)	Blank(s)	Asian or Pacific Islander	Corpus Uteri	541	8930	Not a paired site
11329988	57 years	White	Unknown	8	4	88	88	88	9680/3: Diffuse large B-cell lymphoma (DLBCL), NOS	0	None/Unknown	Yes	No	No	No	Tumor Size Not Consistent Over Time or Not Applicable for this Site	20	2018	Alive or dead of other cause	37	Alive	One primary only	Positive histology	Yes	Female	8	Blank(s)	Blank(s)	Blank(s)	Blank(s)	Blank(s)	4	88	88	88	Blank(s)	Blank(s)	Blank(s)	Blank(s)	Blank(s)	White	NHL - Extranodal	541	9680	Not a paired site
11330019	58 years	White	Married (including common law)	3	4B	T2	N0	M1	8441/3: Serous cystadenocarcinoma, NOS	50	None/Unknown	Yes	No	No	Yes	80	56	2018	Alive or dead of other cause	38	Alive	One primary only	Positive histology	Yes	Female	3	Blank(s)	Blank(s)	Blank(s)	Blank(s)	Blank(s)	4B	T2	N0	M1	Blank(s)	Blank(s)	Blank(s)	Blank(s)	Blank(s)	Asian or Pacific Islander	Corpus Uteri	541	8441	Not a paired site
11348946	72 years	White	Married (including common law)	9	4B	T3b	NX	M1	8140/3: Adenocarcinoma, NOS	0	None/Unknown	Yes	No	No	No	Unknown or size unreasonable (includes any tumor sizes 401-989)	75	2018	Dead (attributable to this cancer dx)	11	Dead	One primary only	Positive histology	Yes	Female	9	Blank(s)	Blank(s)	Blank(s)	Blank(s)	Blank(s)	4B	T3b	NX	M1	Blank(s)	Blank(s)	Blank(s)	Blank(s)	Blank(s)	White	Corpus Uteri	541	8140	Not a paired site
11350547	57 years	White	Single (never married)	9	4B	TX	N0	M1	8380/3: Endometrioid carcinoma	50	None/Unknown	Yes	No	No	Yes	57	22	2018	Dead (attributable to this cancer dx)	11	Dead	One primary only	Positive histology	Yes	Female	9	Blank(s)	Blank(s)	Blank(s)	Blank(s)	Blank(s)	4B	TX	N0	M1	Blank(s)	Blank(s)	Blank(s)	Blank(s)	Blank(s)	White	Corpus Uteri	541	8380	Not a paired site
11365436	72 years	White	Married (including common law)	3	4B	T3a	N0	M1	8380/3: Endometrioid carcinoma	50	None/Unknown	Yes	No	No	No	60	33	2018	Dead (attributable to this cancer dx)	27	Dead	One primary only	Positive histology	Yes	Female	3	Blank(s)	Blank(s)	Blank(s)	Blank(s)	Blank(s)	4B	T3a	N0	M1	Blank(s)	Blank(s)	Blank(s)	Blank(s)	Blank(s)	White	Corpus Uteri	541	8380	Not a paired site
11375443	58 years	White	Single (never married)	9	4B	TX	N2	M1	8310/3: Clear cell adenocarcinoma, NOS	0	None/Unknown	Yes	No	No	No	39	1	2018	Dead (attributable to this cancer dx)	1	Dead	One primary only	Positive histology	Yes	Female	9	Blank(s)	Blank(s)	Blank(s)	Blank(s)	Blank(s)	4B	TX	N2	M1	Blank(s)	Blank(s)	Blank(s)	Blank(s)	Blank(s)	White	Corpus Uteri	541	8310	Not a paired site
11383657	64 years	White	Married (including common law)	9	4B	TX	NX	M1	8930/3: Endometrial stromal sarcoma, NOS	0	Beam radiation	Yes	No	Yes	Yes	Unknown or size unreasonable (includes any tumor sizes 401-989)	2	2018	Dead (attributable to this cancer dx)	4	Dead	One primary only	Positive histology	Yes	Female	9	Blank(s)	Blank(s)	Blank(s)	Blank(s)	Blank(s)	4B	TX	NX	M1	Blank(s)	Blank(s)	Blank(s)	Blank(s)	Blank(s)	White	Corpus Uteri	541	8930	Not a paired site
13810803	62 years	White	Married (including common law)	9	4B	TX	NX	M1	8140/3: Adenocarcinoma, NOS	0	Beam radiation	No/Unknown	No	Yes	Yes	Unknown or size unreasonable (includes any tumor sizes 401-989)	7	2018	Dead (attributable to this cancer dx)	1	Dead	One primary only	Positive histology	Yes	Female	9	Blank(s)	Blank(s)	Blank(s)	Blank(s)	Blank(s)	4B	TX	NX	M1	Blank(s)	Blank(s)	Blank(s)	Blank(s)	Blank(s)	White	Corpus Uteri	541	8140	Not a paired site
13842359	90+ years	White	Widowed	9	4B	T3b	N2	M1	8140/3: Adenocarcinoma, NOS	0	None/Unknown	Yes	No	No	No	35	20	2018	Dead (attributable to this cancer dx)	8	Dead	One primary only	Positive histology	Yes	Female	9	Blank(s)	Blank(s)	Blank(s)	Blank(s)	Blank(s)	4B	T3b	N2	M1	Blank(s)	Blank(s)	Blank(s)	Blank(s)	Blank(s)	White	Corpus Uteri	541	8140	Not a paired site
13953908	50 years	Other (American Indian/AK Native, Asian/Pacific Islander)	Married (including common law)	3	4B	T3a	N1mi	M1	8310/3: Clear cell adenocarcinoma, NOS	50	None/Unknown	No/Unknown	Unknown	Yes	Unknown	85	59	2018	Dead (attributable to this cancer dx)	11	Dead	One primary only	Positive histology	Yes	Female	3	Blank(s)	Blank(s)	Blank(s)	Blank(s)	Blank(s)	4B	T3a	N1mi	M1	Blank(s)	Blank(s)	Blank(s)	Blank(s)	Blank(s)	American Indian/Alaska Native	Corpus Uteri	541	8310	Not a paired site
13975333	65 years	White	Married (including common law)	9	4B	T4	NX	M1	8380/3: Endometrioid carcinoma	0	None/Unknown	No/Unknown	No	No	No	Unknown or size unreasonable (includes any tumor sizes 401-989)	Unable to calculate	2018	Dead (attributable to this cancer dx)	2	Dead	One primary only	Positive histology	Yes	Female	9	Blank(s)	Blank(s)	Blank(s)	Blank(s)	Blank(s)	4B	T4	NX	M1	Blank(s)	Blank(s)	Blank(s)	Blank(s)	Blank(s)	Asian or Pacific Islander	Corpus Uteri	541	8380	Not a paired site
13976535	39 years	White	Married (including common law)	9	4B	TX	NX	M1	8000/3: Neoplasm, malignant	0	None/Unknown	No/Unknown	No	No	No	Unknown or size unreasonable (includes any tumor sizes 401-989)	Unable to calculate	2018	Dead (attributable to this cancer dx)	0	Dead	One primary only	Positive histology	Yes	Female	9	Blank(s)	Blank(s)	Blank(s)	Blank(s)	Blank(s)	4B	TX	NX	M1	Blank(s)	Blank(s)	Blank(s)	Blank(s)	Blank(s)	White	Corpus Uteri	541	8000	Not a paired site
13979002	88 years	White	Widowed	9	4B	TX	NX	M1	8380/3: Endometrioid carcinoma	0	None/Unknown	Yes	No	No	Yes	Unknown or size unreasonable (includes any tumor sizes 401-989)	7	2018	Dead (attributable to this cancer dx)	15	Dead	One primary only	Positive histology	Yes	Female	9	Blank(s)	Blank(s)	Blank(s)	Blank(s)	Blank(s)	4B	TX	NX	M1	Blank(s)	Blank(s)	Blank(s)	Blank(s)	Blank(s)	White	Corpus Uteri	541	8380	Not a paired site
14001472	58 years	White	Married (including common law)	9	4B	TX	N0	M1	8140/3: Adenocarcinoma, NOS	0	None/Unknown	Yes	No	Yes	No	Unknown or size unreasonable (includes any tumor sizes 401-989)	42	2018	Dead (attributable to this cancer dx)	9	Dead	One primary only	Positive histology	Yes	Female	9	Blank(s)	Blank(s)	Blank(s)	Blank(s)	Blank(s)	4B	TX	N0	M1	Blank(s)	Blank(s)	Blank(s)	Blank(s)	Blank(s)	White	Corpus Uteri	541	8140	Not a paired site
14029693	63 years	White	Married (including common law)	9	4B	TX	NX	M1	8441/3: Serous cystadenocarcinoma, NOS	25	None/Unknown	No/Unknown	No	Yes	Yes	Unknown or size unreasonable (includes any tumor sizes 401-989)	0	2018	Dead (attributable to this cancer dx)	2	Dead	One primary only	Positive histology	Yes	Female	9	Blank(s)	Blank(s)	Blank(s)	Blank(s)	Blank(s)	4B	TX	NX	M1	Blank(s)	Blank(s)	Blank(s)	Blank(s)	Blank(s)	White	Corpus Uteri	541	8441	Not a paired site
14081220	52 years	White	Married (including common law)	9	4B	TX	NX	M1	8140/3: Adenocarcinoma, NOS	0	Beam radiation	No/Unknown	No	No	No	Unknown or size unreasonable (includes any tumor sizes 401-989)	33	2018	Dead (attributable to this cancer dx)	11	Dead	One primary only	Positive histology	Yes	Female	9	Blank(s)	Blank(s)	Blank(s)	Blank(s)	Blank(s)	4B	TX	NX	M1	Blank(s)	Blank(s)	Blank(s)	Blank(s)	Blank(s)	White	Corpus Uteri	541	8140	Not a paired site
14082951	57 years	White	Married (including common law)	9	4B	T4	N1a	M1	8140/3: Adenocarcinoma, NOS	0	None/Unknown	Yes	No	Yes	Yes	84	45	2018	Dead (attributable to this cancer dx)	2	Dead	One primary only	Positive histology	Yes	Female	9	Blank(s)	Blank(s)	Blank(s)	Blank(s)	Blank(s)	4B	T4	N1a	M1	Blank(s)	Blank(s)	Blank(s)	Blank(s)	Blank(s)	Black	Corpus Uteri	541	8140	Not a paired site
14085365	52 years	White	Married (including common law)	9	4B	T4	N1	M1	8380/3: Endometrioid carcinoma	0	Beam radiation	No/Unknown	No	No	No	Unknown or size unreasonable (includes any tumor sizes 401-989)	20	2018	Alive or dead of other cause	1	Dead	One primary only	Positive histology	Yes	Female	9	Blank(s)	Blank(s)	Blank(s)	Blank(s)	Blank(s)	4B	T4	N1	M1	Blank(s)	Blank(s)	Blank(s)	Blank(s)	Blank(s)	Black	Corpus Uteri	541	8380	Not a paired site
14085547	66 years	White	Widowed	9	4B	T3b	N0	M1	8140/3: Adenocarcinoma, NOS	0	Beam radiation	Yes	No	Yes	Yes	Unknown or size unreasonable (includes any tumor sizes 401-989)	19	2018	Dead (attributable to this cancer dx)	10	Dead	One primary only	Positive histology	Yes	Female	9	Blank(s)	Blank(s)	Blank(s)	Blank(s)	Blank(s)	4B	T3b	N0	M1	Blank(s)	Blank(s)	Blank(s)	Blank(s)	Blank(s)	Black	Corpus Uteri	541	8140	Not a paired site
14089975	50 years	White	Married (including common law)	9	4B	TX	N1	M1	8441/3: Serous cystadenocarcinoma, NOS	0	Beam radiation	Yes	No	No	Yes	Unknown or size unreasonable (includes any tumor sizes 401-989)	54	2018	Dead (attributable to this cancer dx)	12	Dead	One primary only	Positive histology	Yes	Female	9	Blank(s)	Blank(s)	Blank(s)	Blank(s)	Blank(s)	4B	TX	N1	M1	Blank(s)	Blank(s)	Blank(s)	Blank(s)	Blank(s)	Black	Corpus Uteri	541	8441	Not a paired site
14091647	58 years	White	Divorced	3	4B	T3b	N1a	M1	8980/3: Carcinosarcoma, NOS	50	None/Unknown	No/Unknown	No	No	Yes	65	152	2018	Dead (attributable to this cancer dx)	8	Dead	One primary only	Positive histology	Yes	Female	3	Blank(s)	Blank(s)	Blank(s)	Blank(s)	Blank(s)	4B	T3b	N1a	M1	Blank(s)	Blank(s)	Blank(s)	Blank(s)	Blank(s)	Black	Corpus Uteri	541	8980	Not a paired site
14140987	62 years	White	Widowed	9	4B	T2	N0	M1	8380/3: Endometrioid carcinoma	0	None/Unknown	Yes	No	Yes	Yes	82	30	2018	Dead (attributable to this cancer dx)	6	Dead	One primary only	Positive histology	Yes	Female	9	Blank(s)	Blank(s)	Blank(s)	Blank(s)	Blank(s)	4B	T2	N0	M1	Blank(s)	Blank(s)	Blank(s)	Blank(s)	Blank(s)	Asian or Pacific Islander	Corpus Uteri	541	8380	Not a paired site
14145898	70 years	White	Unknown	3	4B	T4	N2	M1	8255/3: Adenocarcinoma with mixed subtypes	50	None/Unknown	Yes	Unknown	No	Yes	45	0	2018	Dead (attributable to this cancer dx)	39	Dead	One primary only	Positive histology	Yes	Female	3	Blank(s)	Blank(s)	Blank(s)	Blank(s)	Blank(s)	4B	T4	N2	M1	Blank(s)	Blank(s)	Blank(s)	Blank(s)	Blank(s)	Asian or Pacific Islander	Corpus Uteri	541	8255	Not a paired site
14161957	90+ years	White	Widowed	9	4B	T4	N1	M1	8010/3: Carcinoma, NOS	0	None/Unknown	No/Unknown	Unknown	Yes	Yes	Unknown or size unreasonable (includes any tumor sizes 401-989)	Unable to calculate	2018	Dead (attributable to this cancer dx)	1	Dead	One primary only	Positive histology	Yes	Female	9	Blank(s)	Blank(s)	Blank(s)	Blank(s)	Blank(s)	4B	T4	N1	M1	Blank(s)	Blank(s)	Blank(s)	Blank(s)	Blank(s)	White	Corpus Uteri	541	8010	Not a paired site
14164256	49 years	White	Widowed	9	4B	T3a	N2	M1	8980/3: Carcinosarcoma, NOS	50	None/Unknown	Yes	No	Yes	Yes	100	0	2018	Dead (attributable to this cancer dx)	3	Dead	One primary only	Positive histology	Yes	Female	9	Blank(s)	Blank(s)	Blank(s)	Blank(s)	Blank(s)	4B	T3a	N2	M1	Blank(s)	Blank(s)	Blank(s)	Blank(s)	Blank(s)	Asian or Pacific Islander	Corpus Uteri	541	8980	Not a paired site
14177499	60 years	White	Divorced	3	4B	T3b	N1a	M1	8380/3: Endometrioid carcinoma	50	None/Unknown	Yes	Unknown	No	No	40	48	2018	Alive or dead of other cause	40	Alive	One primary only	Positive histology	Yes	Female	3	Blank(s)	Blank(s)	Blank(s)	Blank(s)	Blank(s)	4B	T3b	N1a	M1	Blank(s)	Blank(s)	Blank(s)	Blank(s)	Blank(s)	White	Corpus Uteri	541	8380	Not a paired site
14180186	62 years	White	Married (including common law)	9	4B	T4	N0	M1	8441/3: Serous cystadenocarcinoma, NOS	67	None/Unknown	Yes	No	No	No	21	59	2018	Dead (attributable to this cancer dx)	22	Dead	One primary only	Positive histology	Yes	Female	9	Blank(s)	Blank(s)	Blank(s)	Blank(s)	Blank(s)	4B	T4	N0	M1	Blank(s)	Blank(s)	Blank(s)	Blank(s)	Blank(s)	White	Corpus Uteri	541	8441	Not a paired site
14194608	67 years	White	Single (never married)	9	4B	TX	NX	M1	8310/3: Clear cell adenocarcinoma, NOS	0	None/Unknown	No/Unknown	No	No	Yes	Unknown or size unreasonable (includes any tumor sizes 401-989)	Unable to calculate	2018	Dead (attributable to this cancer dx)	1	Dead	One primary only	Positive histology	Yes	Female	9	Blank(s)	Blank(s)	Blank(s)	Blank(s)	Blank(s)	4B	TX	NX	M1	Blank(s)	Blank(s)	Blank(s)	Blank(s)	Blank(s)	White	Corpus Uteri	541	8310	Not a paired site
14197996	70 years	Unknown	Widowed	9	4B	TX	N1	M1	8380/3: Endometrioid carcinoma	0	Beam radiation	Yes	No	No	No	Unknown or size unreasonable (includes any tumor sizes 401-989)	41	2018	Dead (attributable to this cancer dx)	9	Dead	One primary only	Positive histology	Yes	Female	9	Blank(s)	Blank(s)	Blank(s)	Blank(s)	Blank(s)	4B	TX	N1	M1	Blank(s)	Blank(s)	Blank(s)	Blank(s)	Blank(s)	White	Corpus Uteri	541	8380	Not a paired site
14208154	55 years	White	Married (including common law)	9	4B	T3b	N1a	M1	8441/3: Serous cystadenocarcinoma, NOS	0	None/Unknown	Yes	No	No	Yes	10	Unable to calculate	2018	Dead (attributable to this cancer dx)	6	Dead	One primary only	Positive histology	Yes	Female	9	Blank(s)	Blank(s)	Blank(s)	Blank(s)	Blank(s)	4B	T3b	N1a	M1	Blank(s)	Blank(s)	Blank(s)	Blank(s)	Blank(s)	White	Corpus Uteri	541	8441	Not a paired site
14208747	58 years	White	Married (including common law)	9	4B	TX	N1	M1	8570/3: Adenocarcinoma with squamous metaplasia	0	None/Unknown	Yes	No	No	Yes	Unknown or size unreasonable (includes any tumor sizes 401-989)	9	2018	Dead (attributable to this cancer dx)	15	Dead	One primary only	Positive histology	Yes	Female	9	Blank(s)	Blank(s)	Blank(s)	Blank(s)	Blank(s)	4B	TX	N1	M1	Blank(s)	Blank(s)	Blank(s)	Blank(s)	Blank(s)	Black	Corpus Uteri	541	8570	Not a paired site
14210355	61 years	White	Unknown	9	4B	T3b	N0	M1	8441/3: Serous cystadenocarcinoma, NOS	32	None/Unknown	Yes	No	Yes	Yes	77	12	2018	Dead (attributable to this cancer dx)	19	Dead	One primary only	Positive histology	Yes	Female	9	Blank(s)	Blank(s)	Blank(s)	Blank(s)	Blank(s)	4B	T3b	N0	M1	Blank(s)	Blank(s)	Blank(s)	Blank(s)	Blank(s)	White	Corpus Uteri	541	8441	Not a paired site
14222409	40 years	White	Married (including common law)	9	4B	T4	N1	M1	8441/3: Serous cystadenocarcinoma, NOS	0	None/Unknown	Yes	No	No	No	Unknown or size unreasonable (includes any tumor sizes 401-989)	45	2018	Dead (attributable to this cancer dx)	17	Dead	One primary only	Positive histology	Yes	Female	9	Blank(s)	Blank(s)	Blank(s)	Blank(s)	Blank(s)	4B	T4	N1	M1	Blank(s)	Blank(s)	Blank(s)	Blank(s)	Blank(s)	Black	Corpus Uteri	541	8441	Not a paired site
14258565	68 years	White	Unknown	9	4B	T2	N0	M1	8380/3: Endometrioid carcinoma	67	None/Unknown	Yes	No	No	Yes	35	16	2018	Dead (attributable to this cancer dx)	5	Dead	One primary only	Positive histology	Yes	Female	9	Blank(s)	Blank(s)	Blank(s)	Blank(s)	Blank(s)	4B	T2	N0	M1	Blank(s)	Blank(s)	Blank(s)	Blank(s)	Blank(s)	White	Corpus Uteri	541	8380	Not a paired site
14263986	46 years	White	Single (never married)	9	4B	T3	N0	M1	8380/3: Endometrioid carcinoma	0	Beam radiation	Yes	No	No	No	135	4	2018	Dead (attributable to this cancer dx)	10	Dead	One primary only	Positive histology	Yes	Female	9	Blank(s)	Blank(s)	Blank(s)	Blank(s)	Blank(s)	4B	T3	N0	M1	Blank(s)	Blank(s)	Blank(s)	Blank(s)	Blank(s)	White	Corpus Uteri	541	8380	Not a paired site
14276318	34 years	White	Unknown	9	4B	TX	N1	M1	8140/3: Adenocarcinoma, NOS	0	Beam radiation	Yes	No	No	Yes	58	19	2018	Dead (attributable to this cancer dx)	37	Dead	One primary only	Positive histology	Yes	Female	9	Blank(s)	Blank(s)	Blank(s)	Blank(s)	Blank(s)	4B	TX	N1	M1	Blank(s)	Blank(s)	Blank(s)	Blank(s)	Blank(s)	White	Corpus Uteri	541	8140	Not a paired site
14319634	46 years	White	Married (including common law)	9	4B	TX	N1	M1	8380/3: Endometrioid carcinoma	0	None/Unknown	Yes	No	No	Yes	Unknown or size unreasonable (includes any tumor sizes 401-989)	Unable to calculate	2018	Dead (attributable to this cancer dx)	10	Dead	One primary only	Positive histology	Yes	Female	9	Blank(s)	Blank(s)	Blank(s)	Blank(s)	Blank(s)	4B	TX	N1	M1	Blank(s)	Blank(s)	Blank(s)	Blank(s)	Blank(s)	Black	Corpus Uteri	541	8380	Not a paired site
14332978	70 years	White	Single (never married)	9	4B	TX	NX	M1	8140/3: Adenocarcinoma, NOS	0	None/Unknown	No/Unknown	No	Yes	Yes	80	Unable to calculate	2018	Dead (attributable to this cancer dx)	2	Dead	One primary only	Positive histology	Yes	Female	9	Blank(s)	Blank(s)	Blank(s)	Blank(s)	Blank(s)	4B	TX	NX	M1	Blank(s)	Blank(s)	Blank(s)	Blank(s)	Blank(s)	White	Corpus Uteri	541	8140	Not a paired site
14337342	71 years	White	Married (including common law)	9	4B	T4	N1	M1	8380/3: Endometrioid carcinoma	0	None/Unknown	No/Unknown	No	No	Yes	75	Unable to calculate	2018	Dead (attributable to this cancer dx)	0	Dead	One primary only	Positive histology	Yes	Female	9	Blank(s)	Blank(s)	Blank(s)	Blank(s)	Blank(s)	4B	T4	N1	M1	Blank(s)	Blank(s)	Blank(s)	Blank(s)	Blank(s)	White	Corpus Uteri	541	8380	Not a paired site
15384964	72 years	White	Married (including common law)	9	88	88	88	88	9102/3: Malignant teratoma, trophoblastic	0	None/Unknown	No/Unknown	No	No	Yes	Unknown or size unreasonable (includes any tumor sizes 401-989)	Unable to calculate	2018	Dead (attributable to this cancer dx)	0	Dead	One primary only	Positive histology	Yes	Female	9	Blank(s)	Blank(s)	Blank(s)	Blank(s)	Blank(s)	88	88	88	88	Blank(s)	Blank(s)	Blank(s)	Blank(s)	Blank(s)	Black	Corpus Uteri	541	9102	Not a paired site
15717349	75 years	White	Married (including common law)	9	4B	T3a	N0	M1	8980/3: Carcinosarcoma, NOS	61	None/Unknown	Yes	No	No	Yes	77	28	2018	Dead (attributable to this cancer dx)	16	Dead	One primary only	Positive histology	Yes	Female	9	Blank(s)	Blank(s)	Blank(s)	Blank(s)	Blank(s)	4B	T3a	N0	M1	Blank(s)	Blank(s)	Blank(s)	Blank(s)	Blank(s)	White	Corpus Uteri	541	8980	Not a paired site
15747832	76 years	White	Married (including common law)	9	4B	T3b	N1	M1	8010/3: Carcinoma, NOS	25	None/Unknown	Yes	No	No	Yes	92	0	2018	Dead (missing/unknown COD)	4	Dead	One primary only	Positive histology	Yes	Female	9	Blank(s)	Blank(s)	Blank(s)	Blank(s)	Blank(s)	4B	T3b	N1	M1	Blank(s)	Blank(s)	Blank(s)	Blank(s)	Blank(s)	White	Corpus Uteri	541	8010	Not a paired site
15885747	52 years	White	Married (including common law)	9	4B	T4	N1	M1	8441/3: Serous cystadenocarcinoma, NOS	0	None/Unknown	Yes	No	No	Yes	88	Unable to calculate	2018	Dead (attributable to this cancer dx)	10	Dead	One primary only	Positive histology	Yes	Female	9	Blank(s)	Blank(s)	Blank(s)	Blank(s)	Blank(s)	4B	T4	N1	M1	Blank(s)	Blank(s)	Blank(s)	Blank(s)	Blank(s)	Black	Corpus Uteri	541	8441	Not a paired site
15973800	54 years	White	Married (including common law)	9	4B	TX	N1	M1	8441/3: Serous cystadenocarcinoma, NOS	0	Beam radiation	Yes	Yes	Yes	Yes	Unknown or size unreasonable (includes any tumor sizes 401-989)	28	2018	Dead (attributable to this cancer dx)	10	Dead	One primary only	Positive histology	Yes	Female	9	Blank(s)	Blank(s)	Blank(s)	Blank(s)	Blank(s)	4B	TX	N1	M1	Blank(s)	Blank(s)	Blank(s)	Blank(s)	Blank(s)	White	Corpus Uteri	541	8441	Not a paired site
15975609	64 years	White	Married (including common law)	3	4B	T3a	N1mi	M1	8380/3: Endometrioid carcinoma	50	None/Unknown	Yes	No	No	Yes	Unknown or size unreasonable (includes any tumor sizes 401-989)	25	2018	Alive or dead of other cause	40	Alive	One primary only	Positive histology	Yes	Female	3	Blank(s)	Blank(s)	Blank(s)	Blank(s)	Blank(s)	4B	T3a	N1mi	M1	Blank(s)	Blank(s)	Blank(s)	Blank(s)	Blank(s)	Asian or Pacific Islander	Corpus Uteri	541	8380	Not a paired site
15978287	53 years	White	Married (including common law)	9	4B	T2	N0	M1	8380/3: Endometrioid carcinoma	0	Beam radiation	Yes	Yes	No	Yes	Unknown or size unreasonable (includes any tumor sizes 401-989)	13	2018	Dead (attributable to this cancer dx)	10	Dead	One primary only	Positive histology	Yes	Female	9	Blank(s)	Blank(s)	Blank(s)	Blank(s)	Blank(s)	4B	T2	N0	M1	Blank(s)	Blank(s)	Blank(s)	Blank(s)	Blank(s)	Asian or Pacific Islander	Corpus Uteri	541	8380	Not a paired site
15998204	50 years	White	Unknown	9	4B	T1	N1	M1	8140/3: Adenocarcinoma, NOS	0	Beam radiation	Yes	No	No	No	Unknown or size unreasonable (includes any tumor sizes 401-989)	8	2018	Dead (attributable to this cancer dx)	17	Dead	One primary only	Positive histology	Yes	Female	9	Blank(s)	Blank(s)	Blank(s)	Blank(s)	Blank(s)	4B	T1	N1	M1	Blank(s)	Blank(s)	Blank(s)	Blank(s)	Blank(s)	White	Corpus Uteri	541	8140	Not a paired site
16000256	73 years	White	Divorced	9	4B	T3b	N0	M1	8310/3: Clear cell adenocarcinoma, NOS	50	None/Unknown	Yes	No	No	Yes	Unknown or size unreasonable (includes any tumor sizes 401-989)	26	2018	Dead (attributable to this cancer dx)	18	Dead	One primary only	Positive histology	Yes	Female	9	Blank(s)	Blank(s)	Blank(s)	Blank(s)	Blank(s)	4B	T3b	N0	M1	Blank(s)	Blank(s)	Blank(s)	Blank(s)	Blank(s)	White	Corpus Uteri	541	8310	Not a paired site
16005703	61 years	White	Married (including common law)	3	4B	T2	N1a	M1	8380/3: Endometrioid carcinoma	0	Beam radiation	Yes	No	No	Yes	135	87	2018	Dead (attributable to this cancer dx)	13	Dead	One primary only	Positive histology	Yes	Female	3	Blank(s)	Blank(s)	Blank(s)	Blank(s)	Blank(s)	4B	T2	N1a	M1	Blank(s)	Blank(s)	Blank(s)	Blank(s)	Blank(s)	Asian or Pacific Islander	Corpus Uteri	541	8380	Not a paired site
16009119	71 years	White	Widowed	9	4B	T4	N1	M1	8380/3: Endometrioid carcinoma	0	Beam radiation	No/Unknown	No	No	Yes	Unknown or size unreasonable (includes any tumor sizes 401-989)	Unable to calculate	2018	Dead (attributable to this cancer dx)	2	Dead	One primary only	Positive histology	Yes	Female	9	Blank(s)	Blank(s)	Blank(s)	Blank(s)	Blank(s)	4B	T4	N1	M1	Blank(s)	Blank(s)	Blank(s)	Blank(s)	Blank(s)	White	Corpus Uteri	541	8380	Not a paired site
16047664	77 years	White	Married (including common law)	3	4B	T3b	N2	M1	8020/3: Carcinoma, undifferentiated, NOS	0	Beam radiation	Yes	No	Yes	No	Unknown or size unreasonable (includes any tumor sizes 401-989)	3	2018	Alive or dead of other cause	46	Alive	One primary only	Positive histology	Yes	Female	3	Blank(s)	Blank(s)	Blank(s)	Blank(s)	Blank(s)	4B	T3b	N2	M1	Blank(s)	Blank(s)	Blank(s)	Blank(s)	Blank(s)	White	Corpus Uteri	541	8020	Not a paired site
16054913	62 years	White	Married (including common law)	9	4B	T3a	N2	M1	8323/3: Mixed cell adenocarcinoma	0	Beam radiation	Yes	No	No	Yes	Unknown or size unreasonable (includes any tumor sizes 401-989)	35	2018	Dead (attributable to this cancer dx)	10	Dead	One primary only	Positive histology	Yes	Female	9	Blank(s)	Blank(s)	Blank(s)	Blank(s)	Blank(s)	4B	T3a	N2	M1	Blank(s)	Blank(s)	Blank(s)	Blank(s)	Blank(s)	White	Corpus Uteri	541	8323	Not a paired site
16059138	55 years	White	Married (including common law)	3	4B	T3a	N0	M1	8570/3: Adenocarcinoma with squamous metaplasia	50	Beam radiation	Yes	No	No	Yes	83	36	2018	Dead (attributable to this cancer dx)	6	Dead	One primary only	Positive histology	Yes	Female	3	Blank(s)	Blank(s)	Blank(s)	Blank(s)	Blank(s)	4B	T3a	N0	M1	Blank(s)	Blank(s)	Blank(s)	Blank(s)	Blank(s)	White	Corpus Uteri	541	8570	Not a paired site
16061325	31 years	White	Single (never married)	9	4B	T3a	NX	M1	8380/3: Endometrioid carcinoma	50	None/Unknown	Yes	No	No	No	Unknown or size unreasonable (includes any tumor sizes 401-989)	43	2018	Alive or dead of other cause	45	Alive	One primary only	Positive histology	Yes	Female	9	Blank(s)	Blank(s)	Blank(s)	Blank(s)	Blank(s)	4B	T3a	NX	M1	Blank(s)	Blank(s)	Blank(s)	Blank(s)	Blank(s)	White	Corpus Uteri	541	8380	Not a paired site
16063602	80 years	White	Divorced	9	4B	TX	N2a	M1	8140/3: Adenocarcinoma, NOS	0	Beam radiation	No/Unknown	Yes	Yes	No	Unknown or size unreasonable (includes any tumor sizes 401-989)	4	2018	Dead (attributable to this cancer dx)	2	Dead	One primary only	Positive histology	Yes	Female	9	Blank(s)	Blank(s)	Blank(s)	Blank(s)	Blank(s)	4B	TX	N2a	M1	Blank(s)	Blank(s)	Blank(s)	Blank(s)	Blank(s)	White	Corpus Uteri	541	8140	Not a paired site
16082222	82 years	White	Married (including common law)	9	4B	T3b	N1	M1	8441/3: Serous cystadenocarcinoma, NOS	50	None/Unknown	Yes	No	No	No	Unknown or size unreasonable (includes any tumor sizes 401-989)	17	2018	Dead (attributable to this cancer dx)	20	Dead	One primary only	Positive histology	Yes	Female	9	Blank(s)	Blank(s)	Blank(s)	Blank(s)	Blank(s)	4B	T3b	N1	M1	Blank(s)	Blank(s)	Blank(s)	Blank(s)	Blank(s)	White	Corpus Uteri	541	8441	Not a paired site
16096267	58 years	White	Married (including common law)	9	4B	T4	N0	M1	8380/3: Endometrioid carcinoma	0	Refused (1988+)	No/Unknown	No	No	Yes	58	Unable to calculate	2018	Dead (attributable to this cancer dx)	1	Dead	One primary only	Positive histology	Yes	Female	9	Blank(s)	Blank(s)	Blank(s)	Blank(s)	Blank(s)	4B	T4	N0	M1	Blank(s)	Blank(s)	Blank(s)	Blank(s)	Blank(s)	Black	Corpus Uteri	541	8380	Not a paired site
16104965	59 years	White	Married (including common law)	9	4B	T3b	N2a	M1	8140/3: Adenocarcinoma, NOS	0	Beam radiation	Yes	No	No	No	Unknown or size unreasonable (includes any tumor sizes 401-989)	35	2018	Dead (attributable to this cancer dx)	10	Dead	One primary only	Positive histology	Yes	Female	9	Blank(s)	Blank(s)	Blank(s)	Blank(s)	Blank(s)	4B	T3b	N2a	M1	Blank(s)	Blank(s)	Blank(s)	Blank(s)	Blank(s)	White	Corpus Uteri	541	8140	Not a paired site
16109081	51 years	White	Divorced	9	4B	T2	N1	M1	8930/3: Endometrial stromal sarcoma, NOS	0	None/Unknown	No/Unknown	No	Yes	Yes	66	Unable to calculate	2018	Dead (attributable to this cancer dx)	0	Dead	One primary only	Positive histology	Yes	Female	9	Blank(s)	Blank(s)	Blank(s)	Blank(s)	Blank(s)	4B	T2	N1	M1	Blank(s)	Blank(s)	Blank(s)	Blank(s)	Blank(s)	White	Corpus Uteri	541	8930	Not a paired site
16138217	61 years	White	Single (never married)	9	4B	T2a	N0	M1	8890/3: Leiomyosarcoma, NOS	0	Beam radiation	Yes	No	Yes	No	100	13	2018	Dead (attributable to this cancer dx)	4	Dead	One primary only	Positive histology	Yes	Female	9	Blank(s)	Blank(s)	Blank(s)	Blank(s)	Blank(s)	4B	T2a	N0	M1	Blank(s)	Blank(s)	Blank(s)	Blank(s)	Blank(s)	White	Corpus Uteri	541	8890	Not a paired site
16139567	52 years	White	Married (including common law)	9	4B	T1	N1mi	M1	8441/3: Serous cystadenocarcinoma, NOS	0	None/Unknown	Yes	No	No	Yes	Unknown or size unreasonable (includes any tumor sizes 401-989)	40	2018	Dead (attributable to this cancer dx)	1	Dead	One primary only	Positive histology	Yes	Female	9	Blank(s)	Blank(s)	Blank(s)	Blank(s)	Blank(s)	4B	T1	N1mi	M1	Blank(s)	Blank(s)	Blank(s)	Blank(s)	Blank(s)	Black	Corpus Uteri	541	8441	Not a paired site
16159652	57 years	White	Married (including common law)	9	4B	TX	N1mi	M1	8441/3: Serous cystadenocarcinoma, NOS	0	None/Unknown	No/Unknown	No	No	No	Unknown or size unreasonable (includes any tumor sizes 401-989)	Unable to calculate	2018	Alive or dead of other cause	0	Alive	One primary only	Positive histology	Yes	Female	9	Blank(s)	Blank(s)	Blank(s)	Blank(s)	Blank(s)	4B	TX	N1mi	M1	Blank(s)	Blank(s)	Blank(s)	Blank(s)	Blank(s)	Black	Corpus Uteri	541	8441	Not a paired site
16167642	42 years	White	Married (including common law)	9	4B	T3a	N0	M1	8380/3: Endometrioid carcinoma	0	None/Unknown	Yes	No	No	Yes	36	53	2018	Alive or dead of other cause	47	Alive	One primary only	Positive histology	Yes	Female	9	Blank(s)	Blank(s)	Blank(s)	Blank(s)	Blank(s)	4B	T3a	N0	M1	Blank(s)	Blank(s)	Blank(s)	Blank(s)	Blank(s)	White	Corpus Uteri	541	8380	Not a paired site
16171257	51 years	White	Married (including common law)	9	4B	T4	N0	M1	8010/3: Carcinoma, NOS	0	Beam radiation	Yes	No	No	No	47	6	2018	Alive or dead of other cause	42	Alive	One primary only	Positive histology	Yes	Female	9	Blank(s)	Blank(s)	Blank(s)	Blank(s)	Blank(s)	4B	T4	N0	M1	Blank(s)	Blank(s)	Blank(s)	Blank(s)	Blank(s)	White	Corpus Uteri	541	8010	Not a paired site
16174686	47 years	Other (American Indian/AK Native, Asian/Pacific Islander)	Married (including common law)	9	4B	TX	NX	M1	8140/3: Adenocarcinoma, NOS	0	None/Unknown	Yes	Yes	Yes	Yes	Unknown or size unreasonable (includes any tumor sizes 401-989)	16	2018	Dead (attributable to this cancer dx)	22	Dead	One primary only	Positive histology	Yes	Female	9	Blank(s)	Blank(s)	Blank(s)	Blank(s)	Blank(s)	4B	TX	NX	M1	Blank(s)	Blank(s)	Blank(s)	Blank(s)	Blank(s)	White	Corpus Uteri	541	8140	Not a paired site
16179148	64 years	White	Married (including common law)	9	4B	T1	N1mi	M1	8380/3: Endometrioid carcinoma	25	Beam radiation	Yes	No	No	No	Unknown or size unreasonable (includes any tumor sizes 401-989)	8	2018	Dead (attributable to this cancer dx)	6	Dead	One primary only	Positive histology	Yes	Female	9	Blank(s)	Blank(s)	Blank(s)	Blank(s)	Blank(s)	4B	T1	N1mi	M1	Blank(s)	Blank(s)	Blank(s)	Blank(s)	Blank(s)	White	Corpus Uteri	541	8380	Not a paired site
16180263	41 years	White	Married (including common law)	9	4B	TX	N2	M1	8380/3: Endometrioid carcinoma	0	None/Unknown	Yes	No	No	No	Unknown or size unreasonable (includes any tumor sizes 401-989)	56	2018	Dead (attributable to this cancer dx)	8	Dead	One primary only	Positive histology	Yes	Female	9	Blank(s)	Blank(s)	Blank(s)	Blank(s)	Blank(s)	4B	TX	N2	M1	Blank(s)	Blank(s)	Blank(s)	Blank(s)	Blank(s)	Black	Corpus Uteri	541	8380	Not a paired site
16208227	55 years	White	Married (including common law)	9	4B	TX	N1	M1	8380/3: Endometrioid carcinoma	0	None/Unknown	Yes	Unknown	Yes	Yes	85	55	2018	Dead (attributable to this cancer dx)	6	Dead	One primary only	Positive histology	Yes	Female	9	Blank(s)	Blank(s)	Blank(s)	Blank(s)	Blank(s)	4B	TX	N1	M1	Blank(s)	Blank(s)	Blank(s)	Blank(s)	Blank(s)	White	Corpus Uteri	541	8380	Not a paired site
16208287	63 years	White	Married (including common law)	9	4B	TX	N1	M1	8010/3: Carcinoma, NOS	0	None/Unknown	No/Unknown	No	No	No	Unknown or size unreasonable (includes any tumor sizes 401-989)	Unable to calculate	2018	Dead (attributable to this cancer dx)	8	Dead	One primary only	Positive histology	Yes	Female	9	Blank(s)	Blank(s)	Blank(s)	Blank(s)	Blank(s)	4B	TX	N1	M1	Blank(s)	Blank(s)	Blank(s)	Blank(s)	Blank(s)	White	Corpus Uteri	541	8010	Not a paired site
16209905	64 years	White	Married (including common law)	9	4B	T1	N2mi	M1	8323/3: Mixed cell adenocarcinoma	0	None/Unknown	Yes	No	No	Yes	95	31	2018	Alive or dead of other cause	20	Alive	One primary only	Positive histology	Yes	Female	9	Blank(s)	Blank(s)	Blank(s)	Blank(s)	Blank(s)	4B	T1	N2mi	M1	Blank(s)	Blank(s)	Blank(s)	Blank(s)	Blank(s)	Black	Corpus Uteri	541	8323	Not a paired site
16212029	49 years	White	Married (including common law)	9	4B	T4	N1	M1	8380/3: Endometrioid carcinoma	0	None/Unknown	No/Unknown	No	No	Yes	Unknown or size unreasonable (includes any tumor sizes 401-989)	Unable to calculate	2018	Alive or dead of other cause	2	Alive	One primary only	Positive histology	Yes	Female	9	Blank(s)	Blank(s)	Blank(s)	Blank(s)	Blank(s)	4B	T4	N1	M1	Blank(s)	Blank(s)	Blank(s)	Blank(s)	Blank(s)	White	Corpus Uteri	541	8380	Not a paired site
16212570	58 years	White	Married (including common law)	9	4B	TX	N0	M1	8140/3: Adenocarcinoma, NOS	0	Beam radiation	No/Unknown	No	No	No	Unknown or size unreasonable (includes any tumor sizes 401-989)	15	2018	Dead (attributable to this cancer dx)	9	Dead	One primary only	Positive histology	Yes	Female	9	Blank(s)	Blank(s)	Blank(s)	Blank(s)	Blank(s)	4B	TX	N0	M1	Blank(s)	Blank(s)	Blank(s)	Blank(s)	Blank(s)	White	Corpus Uteri	541	8140	Not a paired site
16222755	56 years	White	Married (including common law)	3	4B	T3b	NX	M1	8950/3: Mullerian mixed tumor	50	Beam radiation	Yes	No	No	No	115	29	2018	Dead (attributable to this cancer dx)	6	Dead	One primary only	Positive histology	Yes	Female	3	Blank(s)	Blank(s)	Blank(s)	Blank(s)	Blank(s)	4B	T3b	NX	M1	Blank(s)	Blank(s)	Blank(s)	Blank(s)	Blank(s)	Asian or Pacific Islander	Corpus Uteri	541	8950	Not a paired site
16235464	34 years	White	Married (including common law)	9	4B	TX	NX	M1	8441/3: Serous cystadenocarcinoma, NOS	0	Refused (1988+)	No/Unknown	No	No	No	Unknown or size unreasonable (includes any tumor sizes 401-989)	Unable to calculate	2018	Dead (attributable to this cancer dx)	2	Dead	One primary only	Positive histology	Yes	Female	9	Blank(s)	Blank(s)	Blank(s)	Blank(s)	Blank(s)	4B	TX	NX	M1	Blank(s)	Blank(s)	Blank(s)	Blank(s)	Blank(s)	Black	Corpus Uteri	541	8441	Not a paired site
16255734	51 years	White	Married (including common law)	9	4B	T3b	N1	M1	8140/3: Adenocarcinoma, NOS	0	Beam radiation	Yes	No	No	Yes	Unknown or size unreasonable (includes any tumor sizes 401-989)	16	2018	Dead (attributable to this cancer dx)	16	Dead	One primary only	Positive histology	Yes	Female	9	Blank(s)	Blank(s)	Blank(s)	Blank(s)	Blank(s)	4B	T3b	N1	M1	Blank(s)	Blank(s)	Blank(s)	Blank(s)	Blank(s)	White	Corpus Uteri	541	8140	Not a paired site
16286436	62 years	White	Single (never married)	9	4B	T3b	NX	M1	8441/3: Serous cystadenocarcinoma, NOS	0	None/Unknown	Yes	No	Yes	No	Unknown or size unreasonable (includes any tumor sizes 401-989)	54	2018	Dead (attributable to this cancer dx)	11	Dead	One primary only	Positive histology	Yes	Female	9	Blank(s)	Blank(s)	Blank(s)	Blank(s)	Blank(s)	4B	T3b	NX	M1	Blank(s)	Blank(s)	Blank(s)	Blank(s)	Blank(s)	Black	Corpus Uteri	541	8441	Not a paired site
16291283	27 years	Other (American Indian/AK Native, Asian/Pacific Islander)	Single (never married)	3	4B	T3b	N1	M1	8010/3: Carcinoma, NOS	0	None/Unknown	Yes	No	No	Yes	Unknown or size unreasonable (includes any tumor sizes 401-989)	65	2018	Dead (attributable to this cancer dx)	4	Dead	One primary only	Positive histology	Yes	Female	3	Blank(s)	Blank(s)	Blank(s)	Blank(s)	Blank(s)	4B	T3b	N1	M1	Blank(s)	Blank(s)	Blank(s)	Blank(s)	Blank(s)	White	Corpus Uteri	541	8010	Not a paired site
16301798	63 years	White	Single (never married)	3	4B	T3a	N0	M1	8010/3: Carcinoma, NOS	50	None/Unknown	No/Unknown	No	No	Yes	95	61	2018	Dead (attributable to this cancer dx)	5	Dead	One primary only	Positive histology	Yes	Female	3	Blank(s)	Blank(s)	Blank(s)	Blank(s)	Blank(s)	4B	T3a	N0	M1	Blank(s)	Blank(s)	Blank(s)	Blank(s)	Blank(s)	White	Corpus Uteri	541	8010	Not a paired site
16312057	71 years	White	Married (including common law)	9	4B	T3b	N1	M1	8010/3: Carcinoma, NOS	0	Combination of beam with implants or isotopes	Yes	No	No	No	64	73	2018	Dead (attributable to this cancer dx)	5	Dead	One primary only	Positive histology	Yes	Female	9	Blank(s)	Blank(s)	Blank(s)	Blank(s)	Blank(s)	4B	T3b	N1	M1	Blank(s)	Blank(s)	Blank(s)	Blank(s)	Blank(s)	White	Corpus Uteri	541	8010	Not a paired site
16318985	48 years	White	Single (never married)	9	4B	T3b	N0	M1	8140/3: Adenocarcinoma, NOS	0	None/Unknown	No/Unknown	No	No	Yes	Unknown or size unreasonable (includes any tumor sizes 401-989)	Unable to calculate	2018	Dead (attributable to this cancer dx)	1	Dead	One primary only	Positive histology	Yes	Female	9	Blank(s)	Blank(s)	Blank(s)	Blank(s)	Blank(s)	4B	T3b	N0	M1	Blank(s)	Blank(s)	Blank(s)	Blank(s)	Blank(s)	White	Corpus Uteri	541	8140	Not a paired site
16327621	48 years	White	Single (never married)	9	4B	TX	N2a	M1	8950/3: Mullerian mixed tumor	0	None/Unknown	No/Unknown	No	No	Yes	Unknown or size unreasonable (includes any tumor sizes 401-989)	Unable to calculate	2018	Dead (attributable to this cancer dx)	0	Dead	One primary only	Positive histology	Yes	Female	9	Blank(s)	Blank(s)	Blank(s)	Blank(s)	Blank(s)	4B	TX	N2a	M1	Blank(s)	Blank(s)	Blank(s)	Blank(s)	Blank(s)	Black	Corpus Uteri	541	8950	Not a paired site
16329115	76 years	White	Married (including common law)	2	4B	T3b	N2	M1	8380/3: Endometrioid carcinoma	50	Beam radiation	Yes	No	Yes	Yes	35	12	2018	Dead (attributable to this cancer dx)	8	Dead	One primary only	Positive histology	Yes	Female	2	Blank(s)	Blank(s)	Blank(s)	Blank(s)	Blank(s)	4B	T3b	N2	M1	Blank(s)	Blank(s)	Blank(s)	Blank(s)	Blank(s)	White	Corpus Uteri	541	8380	Not a paired site
16336305	59 years	Black	Single (never married)	9	4B	T3b	N0	M1	8010/3: Carcinoma, NOS	0	None/Unknown	Yes	No	No	No	Unknown or size unreasonable (includes any tumor sizes 401-989)	10	2018	Dead (attributable to this cancer dx)	4	Dead	One primary only	Positive histology	Yes	Female	9	Blank(s)	Blank(s)	Blank(s)	Blank(s)	Blank(s)	4B	T3b	N0	M1	Blank(s)	Blank(s)	Blank(s)	Blank(s)	Blank(s)	Black	Corpus Uteri	541	8010	Not a paired site
16338607	50 years	White	Unknown	9	4B	T2	N1	M1	8980/3: Carcinosarcoma, NOS	0	None/Unknown	Yes	No	Yes	Yes	Unknown or size unreasonable (includes any tumor sizes 401-989)	22	2018	Dead (attributable to this cancer dx)	7	Dead	One primary only	Positive histology	Yes	Female	9	Blank(s)	Blank(s)	Blank(s)	Blank(s)	Blank(s)	4B	T2	N1	M1	Blank(s)	Blank(s)	Blank(s)	Blank(s)	Blank(s)	Black	Corpus Uteri	541	8980	Not a paired site
16348127	62 years	White	Married (including common law)	9	4B	TX	N0	M1	8140/3: Adenocarcinoma, NOS	0	None/Unknown	No/Unknown	No	Yes	Yes	Unknown or size unreasonable (includes any tumor sizes 401-989)	Unable to calculate	2018	Dead (attributable to this cancer dx)	3	Dead	One primary only	Positive histology	Yes	Female	9	Blank(s)	Blank(s)	Blank(s)	Blank(s)	Blank(s)	4B	TX	N0	M1	Blank(s)	Blank(s)	Blank(s)	Blank(s)	Blank(s)	White	Corpus Uteri	541	8140	Not a paired site
16375163	66 years	White	Married (including common law)	Poorly differentiated; Grade III	4B	p2	p0	c1	8441/3: Serous cystadenocarcinoma, NOS	50	Beam radiation	No/Unknown	No	No	Yes	Unknown or size unreasonable (includes any tumor sizes 401-989)	27	2017	Dead (attributable to this cancer dx)	4	Dead	One primary only	Positive histology	Yes	Female	Blank(s)	Blank(s)	Blank(s)	Blank(s)	Blank(s)	Blank(s)	Blank(s)	Blank(s)	Blank(s)	Blank(s)	4B	p2	p0	c1	Blank(s)	White	Corpus Uteri	541	8441	Not a paired site
16382425	69 years	White	Married (including common law)	Unknown	4B	c3B	c1	c1	8380/3: Endometrioid carcinoma	0	None/Unknown	No/Unknown	Yes	Yes	Yes	30	Unable to calculate	2017	Dead (missing/unknown COD)	1	Dead	One primary only	Positive histology	Yes	Female	Blank(s)	Blank(s)	Blank(s)	Blank(s)	Blank(s)	Blank(s)	Blank(s)	Blank(s)	Blank(s)	Blank(s)	4B	c3B	c1	c1	Blank(s)	White	Corpus Uteri	541	8380	Not a paired site
16387946	55 years	White	Married (including common law)	Moderately differentiated; Grade II	4B	c3A	c1	c1	8380/3: Endometrioid carcinoma	0	Beam radiation	No/Unknown	No	Yes	Yes	35	47	2017	Dead (attributable to this cancer dx)	2	Dead	One primary only	Positive histology	Yes	Female	Blank(s)	Blank(s)	Blank(s)	Blank(s)	Blank(s)	Blank(s)	Blank(s)	Blank(s)	Blank(s)	Blank(s)	4B	c3A	c1	c1	Blank(s)	White	Corpus Uteri	541	8380	Not a paired site
16405288	82 years	White	Widowed	Unknown	4B	cX	cX	p1	8380/3: Endometrioid carcinoma	0	Beam radiation	No/Unknown	No	No	No	Unknown or size unreasonable (includes any tumor sizes 401-989)	6	2017	Dead (attributable to this cancer dx)	10	Dead	One primary only	Positive histology	Yes	Female	Blank(s)	Blank(s)	Blank(s)	Blank(s)	Blank(s)	Blank(s)	Blank(s)	Blank(s)	Blank(s)	Blank(s)	4B	cX	cX	p1	Blank(s)	White	Corpus Uteri	541	8380	Not a paired site
16433165	60 years	White	Single (never married)	Moderately differentiated; Grade II	4B	cX	c2	p1	8380/3: Endometrioid carcinoma	0	None/Unknown	No/Unknown	No	No	No	Unknown or size unreasonable (includes any tumor sizes 401-989)	Unable to calculate	2017	Dead (attributable to this cancer dx)	2	Dead	One primary only	Positive histology	Yes	Female	Blank(s)	Blank(s)	Blank(s)	Blank(s)	Blank(s)	Blank(s)	Blank(s)	Blank(s)	Blank(s)	Blank(s)	4B	cX	c2	p1	Blank(s)	White	Corpus Uteri	541	8380	Not a paired site
16433170	63 years	White	Married (including common law)	Undifferentiated; anaplastic; Grade IV	4B	cX	c2	c1	8140/3: Adenocarcinoma, NOS	0	Beam radiation	No/Unknown	No	No	No	Unknown or size unreasonable (includes any tumor sizes 401-989)	21	2017	Dead (attributable to this cancer dx)	33	Dead	One primary only	Positive histology	Yes	Female	Blank(s)	Blank(s)	Blank(s)	Blank(s)	Blank(s)	Blank(s)	Blank(s)	Blank(s)	Blank(s)	Blank(s)	4B	cX	c2	c1	Blank(s)	Black	Corpus Uteri	541	8140	Not a paired site
16447383	60 years	White	Divorced	Poorly differentiated; Grade III	4B	c3B	cX	c1	8310/3: Clear cell adenocarcinoma, NOS	0	None/Unknown	No/Unknown	No	No	Yes	95	Unable to calculate	2017	Dead (attributable to this cancer dx)	2	Dead	One primary only	Positive histology	Yes	Female	Blank(s)	Blank(s)	Blank(s)	Blank(s)	Blank(s)	Blank(s)	Blank(s)	Blank(s)	Blank(s)	Blank(s)	4B	c3B	cX	c1	Blank(s)	Black	Corpus Uteri	541	8310	Not a paired site
16456423	66 years	White	Single (never married)	Unknown	4B	c1A	c1	c1	8070/3: Squamous cell carcinoma, NOS	0	Beam radiation	No/Unknown	No	No	No	Unknown or size unreasonable (includes any tumor sizes 401-989)	37	2017	Dead (attributable to this cancer dx)	4	Dead	One primary only	Positive histology	Yes	Female	Blank(s)	Blank(s)	Blank(s)	Blank(s)	Blank(s)	Blank(s)	Blank(s)	Blank(s)	Blank(s)	Blank(s)	4B	c1A	c1	c1	Blank(s)	White	Corpus Uteri	541	8070	Not a paired site
16462707	51 years	White	Married (including common law)	Moderately differentiated; Grade II	4B	c3B	c0	c1	8380/3: Endometrioid carcinoma	0	None/Unknown	Yes	No	No	No	Unknown or size unreasonable (includes any tumor sizes 401-989)	0	2017	Dead (attributable to this cancer dx)	2	Dead	One primary only	Positive histology	Yes	Female	Blank(s)	Blank(s)	Blank(s)	Blank(s)	Blank(s)	Blank(s)	Blank(s)	Blank(s)	Blank(s)	Blank(s)	4B	c3B	c0	c1	Blank(s)	White	Corpus Uteri	541	8380	Not a paired site
16500362	73 years	White	Married (including common law)	Moderately differentiated; Grade II	4B	c1	c1	p1	8380/3: Endometrioid carcinoma	0	None/Unknown	No/Unknown	No	No	Yes	26	Unable to calculate	2017	Dead (attributable to this cancer dx)	2	Dead	One primary only	Positive histology	Yes	Female	Blank(s)	Blank(s)	Blank(s)	Blank(s)	Blank(s)	Blank(s)	Blank(s)	Blank(s)	Blank(s)	Blank(s)	4B	c1	c1	p1	Blank(s)	White	Corpus Uteri	541	8380	Not a paired site
16513499	64 years	White	Married (including common law)	Undifferentiated; anaplastic; Grade IV	4B	p2B	p0	p1	8930/3: Endometrial stromal sarcoma, NOS	50	Beam radiation	Yes	No	No	No	110	25	2017	Dead (attributable to this cancer dx)	10	Dead	One primary only	Positive histology	Yes	Female	Blank(s)	Blank(s)	Blank(s)	Blank(s)	Blank(s)	Blank(s)	Blank(s)	Blank(s)	Blank(s)	Blank(s)	4B	p2B	p0	p1	Blank(s)	White	Corpus Uteri	541	8930	Not a paired site
16528894	75 years	White	Married (including common law)	Poorly differentiated; Grade III	4B	p3B	p0	p1	8980/3: Carcinosarcoma, NOS	67	None/Unknown	Yes	No	No	No	85	23	2017	Dead (attributable to this cancer dx)	13	Dead	One primary only	Positive histology	Yes	Female	Blank(s)	Blank(s)	Blank(s)	Blank(s)	Blank(s)	Blank(s)	Blank(s)	Blank(s)	Blank(s)	Blank(s)	4B	p3B	p0	p1	Blank(s)	White	Corpus Uteri	541	8980	Not a paired site
16554176	61 years	White	Married (including common law)	Unknown	4B	p3B	p1	p1	8380/3: Endometrioid carcinoma	63	Beam radiation	Yes	No	No	No	82	29	2017	Dead (attributable to this cancer dx)	24	Dead	One primary only	Positive histology	Yes	Female	Blank(s)	Blank(s)	Blank(s)	Blank(s)	Blank(s)	Blank(s)	Blank(s)	Blank(s)	Blank(s)	Blank(s)	4B	p3B	p1	p1	Blank(s)	White	Corpus Uteri	541	8380	Not a paired site
16559925	71 years	White	Married (including common law)	Unknown	4B	cX	c1	p1	8046/3: Non-small cell carcinoma	50	Beam radiation	Yes	No	No	Yes	Unknown or size unreasonable (includes any tumor sizes 401-989)	Unable to calculate	2017	Dead (attributable to this cancer dx)	16	Dead	One primary only	Positive histology	Yes	Female	Blank(s)	Blank(s)	Blank(s)	Blank(s)	Blank(s)	Blank(s)	Blank(s)	Blank(s)	Blank(s)	Blank(s)	4B	cX	c1	p1	Blank(s)	White	Corpus Uteri	541	8046	Not a paired site
16577913	58 years	White	Single (never married)	Undifferentiated; anaplastic; Grade IV	4B	p2	p1	p1	8020/3: Carcinoma, undifferentiated, NOS	50	Beam radiation	Yes	No	No	No	Unknown or size unreasonable (includes any tumor sizes 401-989)	0	2017	Dead (attributable to this cancer dx)	10	Dead	One primary only	Positive histology	Yes	Female	Blank(s)	Blank(s)	Blank(s)	Blank(s)	Blank(s)	Blank(s)	Blank(s)	Blank(s)	Blank(s)	Blank(s)	4B	p2	p1	p1	Blank(s)	White	Corpus Uteri	541	8020	Not a paired site
16593034	65 years	Other (American Indian/AK Native, Asian/Pacific Islander)	Single (never married)	Moderately differentiated; Grade II	4B	cX	c1	p1	8380/3: Endometrioid carcinoma	0	Beam radiation	Yes	Yes	Yes	Yes	Unknown or size unreasonable (includes any tumor sizes 401-989)	10	2017	Dead (attributable to this cancer dx)	2	Dead	One primary only	Positive histology	Yes	Female	Blank(s)	Blank(s)	Blank(s)	Blank(s)	Blank(s)	Blank(s)	Blank(s)	Blank(s)	Blank(s)	Blank(s)	4B	cX	c1	p1	Blank(s)	White	Corpus Uteri	541	8380	Not a paired site
16598176	61 years	White	Married (including common law)	Unknown	4B	cX	cX	c1	8380/3: Endometrioid carcinoma	0	Beam radiation	Yes	No	No	No	Unknown or size unreasonable (includes any tumor sizes 401-989)	9	2017	Dead (attributable to this cancer dx)	2	Dead	One primary only	Positive histology	Yes	Female	Blank(s)	Blank(s)	Blank(s)	Blank(s)	Blank(s)	Blank(s)	Blank(s)	Blank(s)	Blank(s)	Blank(s)	4B	cX	cX	c1	Blank(s)	White	Corpus Uteri	541	8380	Not a paired site
16604121	71 years	White	Widowed	Undifferentiated; anaplastic; Grade IV	4B	p2	p0	p1	8020/3: Carcinoma, undifferentiated, NOS	50	Beam radiation	No/Unknown	No	No	No	60	0	2017	Dead (attributable to this cancer dx)	3	Dead	One primary only	Positive histology	Yes	Female	Blank(s)	Blank(s)	Blank(s)	Blank(s)	Blank(s)	Blank(s)	Blank(s)	Blank(s)	Blank(s)	Blank(s)	4B	p2	p0	p1	Blank(s)	Asian or Pacific Islander	Corpus Uteri	541	8020	Not a paired site
16612716	62 years	White	Divorced	Undifferentiated; anaplastic; Grade IV	4B	p1B	p0	c1	8933/3: Adenosarcoma	50	Radioactive implants (includes brachytherapy) (1988+)	No/Unknown	No	Yes	Yes	150	45	2017	Dead (attributable to this cancer dx)	7	Dead	One primary only	Positive histology	Yes	Female	Blank(s)	Blank(s)	Blank(s)	Blank(s)	Blank(s)	Blank(s)	Blank(s)	Blank(s)	Blank(s)	Blank(s)	4B	p1B	p0	c1	Blank(s)	White	Corpus Uteri	541	8933	Not a paired site
16622923	60 years	White	Single (never married)	Unknown	4B	c2	c2	c1	8323/3: Mixed cell adenocarcinoma	0	Beam radiation	No/Unknown	No	No	No	Unknown or size unreasonable (includes any tumor sizes 401-989)	33	2017	Dead (attributable to this cancer dx)	4	Dead	One primary only	Positive histology	Yes	Female	Blank(s)	Blank(s)	Blank(s)	Blank(s)	Blank(s)	Blank(s)	Blank(s)	Blank(s)	Blank(s)	Blank(s)	4B	c2	c2	c1	Blank(s)	White	Corpus Uteri	541	8323	Not a paired site
16645421	45 years	White	Married (including common law)	Unknown	4B	cX	p1	c1	8930/3: Endometrial stromal sarcoma, NOS	0	None/Unknown	No/Unknown	No	No	Yes	000 (no evidence of primary tumor)	0	2017	Dead (attributable to this cancer dx)	0	Dead	One primary only	Positive histology	Yes	Female	Blank(s)	Blank(s)	Blank(s)	Blank(s)	Blank(s)	Blank(s)	Blank(s)	Blank(s)	Blank(s)	Blank(s)	4B	cX	p1	c1	Blank(s)	White	Corpus Uteri	541	8930	Not a paired site
16658064	57 years	White	Married (including common law)	Poorly differentiated; Grade III	4B	c1	c1	p1	8010/3: Carcinoma, NOS	0	Beam radiation	No/Unknown	No	No	No	61	2	2017	Alive or dead of other cause	1	Dead	One primary only	Positive histology	Yes	Female	Blank(s)	Blank(s)	Blank(s)	Blank(s)	Blank(s)	Blank(s)	Blank(s)	Blank(s)	Blank(s)	Blank(s)	4B	c1	c1	p1	Blank(s)	Black	Corpus Uteri	541	8010	Not a paired site
16672081	58 years	White	Single (never married)	Unknown	4B	cX	c1	p1	8140/3: Adenocarcinoma, NOS	0	None/Unknown	No/Unknown	No	No	Yes	Unknown or size unreasonable (includes any tumor sizes 401-989)	0	2017	Dead (attributable to this cancer dx)	1	Dead	One primary only	Positive histology	Yes	Female	Blank(s)	Blank(s)	Blank(s)	Blank(s)	Blank(s)	Blank(s)	Blank(s)	Blank(s)	Blank(s)	Blank(s)	4B	cX	c1	p1	Blank(s)	White	Corpus Uteri	541	8140	Not a paired site
16677791	55 years	White	Married (including common law)	Poorly differentiated; Grade III	4B	p3B	p0	c1	8380/3: Endometrioid carcinoma	50	None/Unknown	Yes	No	No	No	80	31	2017	Dead (attributable to this cancer dx)	8	Dead	One primary only	Positive histology	Yes	Female	Blank(s)	Blank(s)	Blank(s)	Blank(s)	Blank(s)	Blank(s)	Blank(s)	Blank(s)	Blank(s)	Blank(s)	4B	p3B	p0	c1	Blank(s)	White	Corpus Uteri	541	8380	Not a paired site
16684344	74 years	White	Widowed	Undifferentiated; anaplastic; Grade IV	4B	c4	c2	c1	8441/3: Serous cystadenocarcinoma, NOS	0	None/Unknown	No/Unknown	No	No	No	Unknown or size unreasonable (includes any tumor sizes 401-989)	Unable to calculate	2017	Dead (attributable to this cancer dx)	8	Dead	One primary only	Positive histology	Yes	Female	Blank(s)	Blank(s)	Blank(s)	Blank(s)	Blank(s)	Blank(s)	Blank(s)	Blank(s)	Blank(s)	Blank(s)	4B	c4	c2	c1	Blank(s)	White	Corpus Uteri	541	8441	Not a paired site
16698262	72 years	White	Married (including common law)	Undifferentiated; anaplastic; Grade IV	Not applicable	Not applicable	Not applicable	Not applicable	8802/3: Giant cell sarcoma	50	Beam radiation	Yes	No	No	No	100	11	2017	Dead (attributable to this cancer dx)	31	Dead	One primary only	Positive histology	Yes	Female	Blank(s)	Blank(s)	Blank(s)	Blank(s)	Blank(s)	Blank(s)	Blank(s)	Blank(s)	Blank(s)	Blank(s)	Not applicable	Not applicable	Not applicable	Not applicable	Blank(s)	White	Corpus Uteri	541	8802	Not a paired site
16703291	55 years	White	Married (including common law)	Poorly differentiated; Grade III	4B	c4	c1	c1	8140/3: Adenocarcinoma, NOS	0	None/Unknown	Yes	No	Yes	Yes	70	50	2017	Dead (attributable to this cancer dx)	3	Dead	One primary only	Positive histology	Yes	Female	Blank(s)	Blank(s)	Blank(s)	Blank(s)	Blank(s)	Blank(s)	Blank(s)	Blank(s)	Blank(s)	Blank(s)	4B	c4	c1	c1	Blank(s)	Asian or Pacific Islander	Corpus Uteri	541	8140	Not a paired site
16718263	64 years	White	Single (never married)	Undifferentiated; anaplastic; Grade IV	4B	cX	cX	c1	8380/3: Endometrioid carcinoma	0	None/Unknown	No/Unknown	No	No	Yes	Unknown or size unreasonable (includes any tumor sizes 401-989)	Unable to calculate	2017	Dead (attributable to this cancer dx)	0	Dead	One primary only	Positive histology	Yes	Female	Blank(s)	Blank(s)	Blank(s)	Blank(s)	Blank(s)	Blank(s)	Blank(s)	Blank(s)	Blank(s)	Blank(s)	4B	cX	cX	c1	Blank(s)	White	Corpus Uteri	541	8380	Not a paired site
16723428	64 years	White	Unknown	Well differentiated; Grade I	4B	p1B	c0	p1	8380/3: Endometrioid carcinoma	50	None/Unknown	Yes	No	No	No	60	14	2017	Alive or dead of other cause	6	Alive	One primary only	Positive histology	Yes	Female	Blank(s)	Blank(s)	Blank(s)	Blank(s)	Blank(s)	Blank(s)	Blank(s)	Blank(s)	Blank(s)	Blank(s)	4B	p1B	c0	p1	Blank(s)	Asian or Pacific Islander	Corpus Uteri	541	8380	Not a paired site
16733287	58 years	White	Unmarried or Domestic Partner	Poorly differentiated; Grade III	4B	p3A	p0	c1	8441/3: Serous cystadenocarcinoma, NOS	61	None/Unknown	No/Unknown	No	Yes	Yes	31	Unable to calculate	2017	Dead (attributable to this cancer dx)	2	Dead	One primary only	Positive histology	Yes	Female	Blank(s)	Blank(s)	Blank(s)	Blank(s)	Blank(s)	Blank(s)	Blank(s)	Blank(s)	Blank(s)	Blank(s)	4B	p3A	p0	c1	Blank(s)	White	Corpus Uteri	541	8441	Not a paired site
16737167	63 years	White	Divorced	Unknown	4B	c4	c2	p1	8310/3: Clear cell adenocarcinoma, NOS	0	None/Unknown	No/Unknown	Yes	No	No	Unknown or size unreasonable (includes any tumor sizes 401-989)	48	2017	Dead (attributable to this cancer dx)	2	Dead	One primary only	Positive histology	Yes	Female	Blank(s)	Blank(s)	Blank(s)	Blank(s)	Blank(s)	Blank(s)	Blank(s)	Blank(s)	Blank(s)	Blank(s)	4B	c4	c2	p1	Blank(s)	White	Corpus Uteri	541	8310	Not a paired site
16745355	61 years	White	Divorced	Unknown	4B	cX	cX	c1	8380/3: Endometrioid carcinoma	0	None/Unknown	Yes	No	Yes	No	Unknown or size unreasonable (includes any tumor sizes 401-989)	29	2017	Dead (attributable to this cancer dx)	5	Dead	One primary only	Positive histology	Yes	Female	Blank(s)	Blank(s)	Blank(s)	Blank(s)	Blank(s)	Blank(s)	Blank(s)	Blank(s)	Blank(s)	Blank(s)	4B	cX	cX	c1	Blank(s)	White	Corpus Uteri	541	8380	Not a paired site
16753546	51 years	White	Married (including common law)	Undifferentiated; anaplastic; Grade IV	4B	cX	c2	p1	8950/3: Mullerian mixed tumor	0	Beam radiation	No/Unknown	No	No	Yes	Unknown or size unreasonable (includes any tumor sizes 401-989)	21	2017	Dead (attributable to this cancer dx)	3	Dead	One primary only	Positive histology	Yes	Female	Blank(s)	Blank(s)	Blank(s)	Blank(s)	Blank(s)	Blank(s)	Blank(s)	Blank(s)	Blank(s)	Blank(s)	4B	cX	c2	p1	Blank(s)	Asian or Pacific Islander	Corpus Uteri	541	8950	Not a paired site
16757716	64 years	White	Single (never married)	Poorly differentiated; Grade III	4B	p3A	p1	c1	8323/3: Mixed cell adenocarcinoma	50	None/Unknown	No/Unknown	No	No	No	60	14	2017	Dead (attributable to this cancer dx)	2	Dead	One primary only	Positive histology	Yes	Female	Blank(s)	Blank(s)	Blank(s)	Blank(s)	Blank(s)	Blank(s)	Blank(s)	Blank(s)	Blank(s)	Blank(s)	4B	p3A	p1	c1	Blank(s)	Unknown	Corpus Uteri	541	8323	Not a paired site
16777456	60 years	Other (American Indian/AK Native, Asian/Pacific Islander)	Married (including common law)	Unknown	4B	c3B	c0	c1	8380/3: Endometrioid carcinoma	0	None/Unknown	No/Unknown	No	No	Yes	96	Unable to calculate	2017	Dead (attributable to this cancer dx)	3	Dead	One primary only	Positive histology	Yes	Female	Blank(s)	Blank(s)	Blank(s)	Blank(s)	Blank(s)	Blank(s)	Blank(s)	Blank(s)	Blank(s)	Blank(s)	4B	c3B	c0	c1	Blank(s)	White	Corpus Uteri	541	8380	Not a paired site
16778067	66 years	White	Married (including common law)	Unknown	4B	c3A	c1	p1	8950/3: Mullerian mixed tumor	0	None/Unknown	Yes	No	Yes	No	Unknown or size unreasonable (includes any tumor sizes 401-989)	18	2017	Dead (attributable to this cancer dx)	3	Dead	One primary only	Positive histology	Yes	Female	Blank(s)	Blank(s)	Blank(s)	Blank(s)	Blank(s)	Blank(s)	Blank(s)	Blank(s)	Blank(s)	Blank(s)	4B	c3A	c1	p1	Blank(s)	White	Corpus Uteri	541	8950	Not a paired site
16785152	52 years	White	Married (including common law)	Undifferentiated; anaplastic; Grade IV	4B	cX	c0	c1	8380/3: Endometrioid carcinoma	0	None/Unknown	No/Unknown	No	No	Yes	Unknown or size unreasonable (includes any tumor sizes 401-989)	Unable to calculate	2017	Dead (attributable to this cancer dx)	0	Dead	One primary only	Positive histology	Yes	Female	Blank(s)	Blank(s)	Blank(s)	Blank(s)	Blank(s)	Blank(s)	Blank(s)	Blank(s)	Blank(s)	Blank(s)	4B	cX	c0	c1	Blank(s)	Black	Corpus Uteri	541	8380	Not a paired site
16817872	66 years	White	Divorced	Poorly differentiated; Grade III	4B	cX	c1	p1	8310/3: Clear cell adenocarcinoma, NOS	0	None/Unknown	No/Unknown	No	No	Yes	80	43	2017	Dead (attributable to this cancer dx)	3	Dead	One primary only	Positive histology	Yes	Female	Blank(s)	Blank(s)	Blank(s)	Blank(s)	Blank(s)	Blank(s)	Blank(s)	Blank(s)	Blank(s)	Blank(s)	4B	cX	c1	p1	Blank(s)	White	Corpus Uteri	541	8310	Not a paired site
16818893	60 years	White	Married (including common law)	Unknown	4B	c3B	c0	c1	8380/3: Endometrioid carcinoma	0	Beam radiation	Yes	No	No	Yes	60	14	2017	Dead (attributable to this cancer dx)	17	Dead	One primary only	Positive histology	Yes	Female	Blank(s)	Blank(s)	Blank(s)	Blank(s)	Blank(s)	Blank(s)	Blank(s)	Blank(s)	Blank(s)	Blank(s)	4B	c3B	c0	c1	Blank(s)	White	Corpus Uteri	541	8380	Not a paired site
16823272	51 years	Other (American Indian/AK Native, Asian/Pacific Islander)	Single (never married)	Unknown	4B	cX	cX	p1	8380/3: Endometrioid carcinoma	0	Beam radiation	Yes	Yes	Yes	Yes	Unknown or size unreasonable (includes any tumor sizes 401-989)	22	2017	Dead (attributable to this cancer dx)	4	Dead	One primary only	Positive histology	Yes	Female	Blank(s)	Blank(s)	Blank(s)	Blank(s)	Blank(s)	Blank(s)	Blank(s)	Blank(s)	Blank(s)	Blank(s)	4B	cX	cX	p1	Blank(s)	Asian or Pacific Islander	Corpus Uteri	541	8380	Not a paired site
16823720	30 years	White	Single (never married)	Undifferentiated; anaplastic; Grade IV	4B	cX	c0	p1	8323/3: Mixed cell adenocarcinoma	0	None/Unknown	Yes	No	No	Yes	Unknown or size unreasonable (includes any tumor sizes 401-989)	34	2017	Dead (attributable to this cancer dx)	9	Dead	One primary only	Positive histology	Yes	Female	Blank(s)	Blank(s)	Blank(s)	Blank(s)	Blank(s)	Blank(s)	Blank(s)	Blank(s)	Blank(s)	Blank(s)	4B	cX	c0	p1	Blank(s)	White	Corpus Uteri	541	8323	Not a paired site
16824172	69 years	White	Married (including common law)	Poorly differentiated; Grade III	4B	cX	c2	p1	8140/3: Adenocarcinoma, NOS	0	Beam radiation	Yes	No	No	No	Unknown or size unreasonable (includes any tumor sizes 401-989)	7	2017	Dead (attributable to this cancer dx)	4	Dead	One primary only	Positive histology	Yes	Female	Blank(s)	Blank(s)	Blank(s)	Blank(s)	Blank(s)	Blank(s)	Blank(s)	Blank(s)	Blank(s)	Blank(s)	4B	cX	c2	p1	Blank(s)	White	Corpus Uteri	541	8140	Not a paired site
16827086	79 years	White	Widowed	Moderately differentiated; Grade II	4B	p1A	cX	c1	8380/3: Endometrioid carcinoma	30	Beam radiation	Yes	Yes	No	Yes	Unknown or size unreasonable (includes any tumor sizes 401-989)	0	2017	Dead (attributable to this cancer dx)	8	Dead	One primary only	Positive histology	Yes	Female	Blank(s)	Blank(s)	Blank(s)	Blank(s)	Blank(s)	Blank(s)	Blank(s)	Blank(s)	Blank(s)	Blank(s)	4B	p1A	cX	c1	Blank(s)	White	Corpus Uteri	541	8380	Not a paired site
16827539	57 years	White	Married (including common law)	Poorly differentiated; Grade III	4B	cX	c2	c1	8380/3: Endometrioid carcinoma	0	Recommended, unknown if administered	No/Unknown	No	No	Yes	Unknown or size unreasonable (includes any tumor sizes 401-989)	Unable to calculate	2017	Dead (attributable to this cancer dx)	1	Dead	One primary only	Positive histology	Yes	Female	Blank(s)	Blank(s)	Blank(s)	Blank(s)	Blank(s)	Blank(s)	Blank(s)	Blank(s)	Blank(s)	Blank(s)	4B	cX	c2	c1	Blank(s)	White	Corpus Uteri	541	8380	Not a paired site
16831861	58 years	White	Single (never married)	Poorly differentiated; Grade III	4B	c4	cX	c1	8380/3: Endometrioid carcinoma	60	None/Unknown	Yes	No	Yes	No	Unknown or size unreasonable (includes any tumor sizes 401-989)	42	2017	Dead (attributable to this cancer dx)	10	Dead	One primary only	Positive histology	Yes	Female	Blank(s)	Blank(s)	Blank(s)	Blank(s)	Blank(s)	Blank(s)	Blank(s)	Blank(s)	Blank(s)	Blank(s)	4B	c4	cX	c1	Blank(s)	Asian or Pacific Islander	Corpus Uteri	541	8380	Not a paired site
16832346	71 years	White	Married (including common law)	Unknown	4B	p1	c0	c1	8380/3: Endometrioid carcinoma	50	None/Unknown	Yes	No	No	No	65	40	2017	Alive or dead of other cause	59	Alive	One primary only	Positive histology	Yes	Female	Blank(s)	Blank(s)	Blank(s)	Blank(s)	Blank(s)	Blank(s)	Blank(s)	Blank(s)	Blank(s)	Blank(s)	4B	p1	c0	c1	Blank(s)	White	Corpus Uteri	541	8380	Not a paired site
16834632	51 years	White	Married (including common law)	Poorly differentiated; Grade III	4B	cX	c0	c1	8380/3: Endometrioid carcinoma	0	Beam radiation	No/Unknown	No	No	No	Unknown or size unreasonable (includes any tumor sizes 401-989)	85	2017	Dead (attributable to this cancer dx)	5	Dead	One primary only	Positive histology	Yes	Female	Blank(s)	Blank(s)	Blank(s)	Blank(s)	Blank(s)	Blank(s)	Blank(s)	Blank(s)	Blank(s)	Blank(s)	4B	cX	c0	c1	Blank(s)	White	Corpus Uteri	541	8380	Not a paired site
16842832	63 years	White	Divorced	Poorly differentiated; Grade III	4B	c3B	c1	c1	8380/3: Endometrioid carcinoma	50	None/Unknown	Yes	No	No	Yes	67	16	2017	Alive or dead of other cause	36	Alive	One primary only	Positive histology	Yes	Female	Blank(s)	Blank(s)	Blank(s)	Blank(s)	Blank(s)	Blank(s)	Blank(s)	Blank(s)	Blank(s)	Blank(s)	4B	c3B	c1	c1	Blank(s)	White	Corpus Uteri	541	8380	Not a paired site
16843906	69 years	White	Divorced	Poorly differentiated; Grade III	4B	cX	c1	c1	8010/3: Carcinoma, NOS	0	None/Unknown	Yes	No	Yes	No	85	63	2017	Alive or dead of other cause	54	Alive	One primary only	Positive histology	Yes	Female	Blank(s)	Blank(s)	Blank(s)	Blank(s)	Blank(s)	Blank(s)	Blank(s)	Blank(s)	Blank(s)	Blank(s)	4B	cX	c1	c1	Blank(s)	White	Corpus Uteri	541	8010	Not a paired site
16848006	57 years	White	Married (including common law)	Unknown	4B	c1	c0	c1	8380/3: Endometrioid carcinoma	0	Refused (1988+)	No/Unknown	No	No	No	Unknown or size unreasonable (includes any tumor sizes 401-989)	8	2017	Alive or dead of other cause	56	Alive	One primary only	Positive histology	Yes	Female	Blank(s)	Blank(s)	Blank(s)	Blank(s)	Blank(s)	Blank(s)	Blank(s)	Blank(s)	Blank(s)	Blank(s)	4B	c1	c0	c1	Blank(s)	White	Corpus Uteri	541	8380	Not a paired site
16849136	69 years	White	Divorced	Undifferentiated; anaplastic; Grade IV	4B	cX	c2	c1	8140/3: Adenocarcinoma, NOS	0	None/Unknown	Yes	No	Yes	Yes	Unknown or size unreasonable (includes any tumor sizes 401-989)	57	2017	Dead (attributable to this cancer dx)	5	Dead	One primary only	Positive histology	Yes	Female	Blank(s)	Blank(s)	Blank(s)	Blank(s)	Blank(s)	Blank(s)	Blank(s)	Blank(s)	Blank(s)	Blank(s)	4B	cX	c2	c1	Blank(s)	White	Corpus Uteri	541	8140	Not a paired site
16850846	54 years	White	Married (including common law)	Undifferentiated; anaplastic; Grade IV	4B	c2	c2	p1	8441/3: Serous cystadenocarcinoma, NOS	40	Beam radiation	Yes	No	Yes	No	140	36	2017	Dead (attributable to this cancer dx)	26	Dead	One primary only	Positive histology	Yes	Female	Blank(s)	Blank(s)	Blank(s)	Blank(s)	Blank(s)	Blank(s)	Blank(s)	Blank(s)	Blank(s)	Blank(s)	4B	c2	c2	p1	Blank(s)	White	Corpus Uteri	541	8441	Not a paired site
16853526	74 years	White	Married (including common law)	Poorly differentiated; Grade III	4B	p3B	p2	c1	8441/3: Serous cystadenocarcinoma, NOS	61	None/Unknown	No/Unknown	Unknown	No	No	100	35	2017	Alive or dead of other cause	2	Dead	One primary only	Positive histology	Yes	Female	Blank(s)	Blank(s)	Blank(s)	Blank(s)	Blank(s)	Blank(s)	Blank(s)	Blank(s)	Blank(s)	Blank(s)	4B	p3B	p2	c1	Blank(s)	White	Corpus Uteri	541	8441	Not a paired site
16855027	73 years	White	Married (including common law)	Poorly differentiated; Grade III	4B	cX	cX	p1	8441/3: Serous cystadenocarcinoma, NOS	0	None/Unknown	Yes	No	No	No	Unknown or size unreasonable (includes any tumor sizes 401-989)	22	2017	Dead (attributable to this cancer dx)	8	Dead	One primary only	Positive histology	Yes	Female	Blank(s)	Blank(s)	Blank(s)	Blank(s)	Blank(s)	Blank(s)	Blank(s)	Blank(s)	Blank(s)	Blank(s)	4B	cX	cX	p1	Blank(s)	Black	Corpus Uteri	541	8441	Not a paired site
16857721	69 years	White	Married (including common law)	Unknown	4B	cX	cX	c1	8380/3: Endometrioid carcinoma	0	None/Unknown	No/Unknown	No	No	Yes	120	Unable to calculate	2017	Dead (attributable to this cancer dx)	1	Dead	One primary only	Positive histology	Yes	Female	Blank(s)	Blank(s)	Blank(s)	Blank(s)	Blank(s)	Blank(s)	Blank(s)	Blank(s)	Blank(s)	Blank(s)	4B	cX	cX	c1	Blank(s)	Asian or Pacific Islander	Corpus Uteri	541	8380	Not a paired site
16861451	52 years	Other (American Indian/AK Native, Asian/Pacific Islander)	Divorced	Unknown	4B	c1	c0	c1	8246/3: Neuroendocrine carcinoma, NOS	0	Recommended, unknown if administered	No/Unknown	No	No	No	Unknown or size unreasonable (includes any tumor sizes 401-989)	Unable to calculate	2017	Dead (attributable to this cancer dx)	3	Dead	One primary only	Positive histology	Yes	Female	Blank(s)	Blank(s)	Blank(s)	Blank(s)	Blank(s)	Blank(s)	Blank(s)	Blank(s)	Blank(s)	Blank(s)	4B	c1	c0	c1	Blank(s)	White	Corpus Uteri	541	8246	Not a paired site
16868292	70 years	Other (American Indian/AK Native, Asian/Pacific Islander)	Married (including common law)	Undifferentiated; anaplastic; Grade IV	4B	c3B	c1	c1	8441/3: Serous cystadenocarcinoma, NOS	0	None/Unknown	No/Unknown	No	Yes	No	Unknown or size unreasonable (includes any tumor sizes 401-989)	Unable to calculate	2017	Dead (attributable to this cancer dx)	2	Dead	One primary only	Positive histology	Yes	Female	Blank(s)	Blank(s)	Blank(s)	Blank(s)	Blank(s)	Blank(s)	Blank(s)	Blank(s)	Blank(s)	Blank(s)	4B	c3B	c1	c1	Blank(s)	White	Corpus Uteri	541	8441	Not a paired site
16873396	61 years	White	Unknown	Unknown	4B	cX	cX	p1	8980/3: Carcinosarcoma, NOS	0	Beam radiation	No/Unknown	Yes	No	Yes	83	61	2017	Dead (attributable to this cancer dx)	2	Dead	One primary only	Positive histology	Yes	Female	Blank(s)	Blank(s)	Blank(s)	Blank(s)	Blank(s)	Blank(s)	Blank(s)	Blank(s)	Blank(s)	Blank(s)	4B	cX	cX	p1	Blank(s)	White	Corpus Uteri	541	8980	Not a paired site
16912842	72 years	Other (American Indian/AK Native, Asian/Pacific Islander)	Married (including common law)	Well differentiated; Grade I	4B	cX	c0	p1	8380/3: Endometrioid carcinoma	0	None/Unknown	Yes	No	Yes	Yes	40	82	2017	Alive or dead of other cause	55	Alive	One primary only	Positive histology	Yes	Female	Blank(s)	Blank(s)	Blank(s)	Blank(s)	Blank(s)	Blank(s)	Blank(s)	Blank(s)	Blank(s)	Blank(s)	4B	cX	c0	p1	Blank(s)	White	Corpus Uteri	541	8380	Not a paired site
16913894	51 years	Other (American Indian/AK Native, Asian/Pacific Islander)	Married (including common law)	Poorly differentiated; Grade III	4B	p1B	p0	c1	8323/3: Mixed cell adenocarcinoma	50	None/Unknown	Yes	No	Yes	Yes	75	62	2017	Dead (attributable to this cancer dx)	4	Dead	One primary only	Positive histology	Yes	Female	Blank(s)	Blank(s)	Blank(s)	Blank(s)	Blank(s)	Blank(s)	Blank(s)	Blank(s)	Blank(s)	Blank(s)	4B	p1B	p0	c1	Blank(s)	Black	Corpus Uteri	541	8323	Not a paired site
16919427	62 years	White	Unmarried or Domestic Partner	Undifferentiated; anaplastic; Grade IV	4B	cX	c1	c1	8010/3: Carcinoma, NOS	0	Refused (1988+)	No/Unknown	No	Unknown	Yes	54	Unable to calculate	2017	Dead (attributable to this cancer dx)	2	Dead	One primary only	Positive histology	Yes	Female	Blank(s)	Blank(s)	Blank(s)	Blank(s)	Blank(s)	Blank(s)	Blank(s)	Blank(s)	Blank(s)	Blank(s)	4B	cX	c1	c1	Blank(s)	White	Corpus Uteri	541	8010	Not a paired site
16926721	53 years	White	Married (including common law)	Unknown	4B	cX	c1	c1	8140/3: Adenocarcinoma, NOS	0	None/Unknown	No/Unknown	No	No	No	27	Unable to calculate	2017	Alive or dead of other cause	5	Dead	One primary only	Positive histology	Yes	Female	Blank(s)	Blank(s)	Blank(s)	Blank(s)	Blank(s)	Blank(s)	Blank(s)	Blank(s)	Blank(s)	Blank(s)	4B	cX	c1	c1	Blank(s)	White	Corpus Uteri	541	8140	Not a paired site
16955623	62 years	White	Unknown	Undifferentiated; anaplastic; Grade IV	4B	cX	c0	c1	8070/3: Squamous cell carcinoma, NOS	24	None/Unknown	No/Unknown	Yes	No	Yes	Unknown or size unreasonable (includes any tumor sizes 401-989)	0	2017	Dead (attributable to this cancer dx)	1	Dead	One primary only	Positive histology	Yes	Female	Blank(s)	Blank(s)	Blank(s)	Blank(s)	Blank(s)	Blank(s)	Blank(s)	Blank(s)	Blank(s)	Blank(s)	4B	cX	c0	c1	Blank(s)	White	Corpus Uteri	541	8070	Not a paired site
19994732	86 years	White	Widowed	Poorly differentiated; Grade III	4B	p1A	pX	c1	8380/3: Endometrioid carcinoma	24	Beam radiation	Yes	Yes	No	Yes	Unknown or size unreasonable (includes any tumor sizes 401-989)	7	2017	Dead (attributable to this cancer dx)	9	Dead	One primary only	Positive histology	Yes	Female	Blank(s)	Blank(s)	Blank(s)	Blank(s)	Blank(s)	Blank(s)	Blank(s)	Blank(s)	Blank(s)	Blank(s)	4B	p1A	pX	c1	Blank(s)	White	Corpus Uteri	541	8380	Not a paired site
19995983	58 years	White	Married (including common law)	Well differentiated; Grade I	4B	c2	c0	c1	8380/3: Endometrioid carcinoma	0	None/Unknown	Yes	No	No	Yes	40	216	2017	Alive or dead of other cause	7	Alive	One primary only	Positive histology	Yes	Female	Blank(s)	Blank(s)	Blank(s)	Blank(s)	Blank(s)	Blank(s)	Blank(s)	Blank(s)	Blank(s)	Blank(s)	4B	c2	c0	c1	Blank(s)	White	Corpus Uteri	541	8380	Not a paired site
19997328	66 years	White	Married (including common law)	Undifferentiated; anaplastic; Grade IV	4B	cX	c1	p1	8140/3: Adenocarcinoma, NOS	0	None/Unknown	No/Unknown	No	Yes	No	Unknown or size unreasonable (includes any tumor sizes 401-989)	Unable to calculate	2017	Dead (attributable to this cancer dx)	11	Dead	One primary only	Positive histology	Yes	Female	Blank(s)	Blank(s)	Blank(s)	Blank(s)	Blank(s)	Blank(s)	Blank(s)	Blank(s)	Blank(s)	Blank(s)	4B	cX	c1	p1	Blank(s)	White	Corpus Uteri	541	8140	Not a paired site
20000610	68 years	White	Widowed	Poorly differentiated; Grade III	4B	p1A	p0	c1	8380/3: Endometrioid carcinoma	50	None/Unknown	No/Unknown	No	No	No	75	70	2017	Alive or dead of other cause	56	Alive	One primary only	Positive histology	Yes	Female	Blank(s)	Blank(s)	Blank(s)	Blank(s)	Blank(s)	Blank(s)	Blank(s)	Blank(s)	Blank(s)	Blank(s)	4B	p1A	p0	c1	Blank(s)	Unknown	Corpus Uteri	541	8380	Not a paired site
20003737	58 years	White	Single (never married)	Unknown	4B	cX	cX	c1	8441/3: Serous cystadenocarcinoma, NOS	0	Beam radiation	Yes	No	Yes	Yes	Unknown or size unreasonable (includes any tumor sizes 401-989)	30	2017	Dead (attributable to this cancer dx)	7	Dead	One primary only	Positive histology	Yes	Female	Blank(s)	Blank(s)	Blank(s)	Blank(s)	Blank(s)	Blank(s)	Blank(s)	Blank(s)	Blank(s)	Blank(s)	4B	cX	cX	c1	Blank(s)	American Indian/Alaska Native	Corpus Uteri	541	8441	Not a paired site
20018343	41 years	White	Single (never married)	Unknown	4B	c3B	c0	c1	8310/3: Clear cell adenocarcinoma, NOS	0	Beam radiation	No/Unknown	No	No	No	Unknown or size unreasonable (includes any tumor sizes 401-989)	31	2017	Dead (attributable to this cancer dx)	16	Dead	One primary only	Positive histology	Yes	Female	Blank(s)	Blank(s)	Blank(s)	Blank(s)	Blank(s)	Blank(s)	Blank(s)	Blank(s)	Blank(s)	Blank(s)	4B	c3B	c0	c1	Blank(s)	White	Corpus Uteri	541	8310	Not a paired site
20037789	64 years	White	Married (including common law)	Moderately differentiated; Grade II	4B	p1A	c0	p1	8380/3: Endometrioid carcinoma	50	Beam radiation	Yes	No	No	No	Unknown or size unreasonable (includes any tumor sizes 401-989)	0	2017	Alive or dead of other cause	51	Alive	One primary only	Positive histology	Yes	Female	Blank(s)	Blank(s)	Blank(s)	Blank(s)	Blank(s)	Blank(s)	Blank(s)	Blank(s)	Blank(s)	Blank(s)	4B	p1A	c0	p1	Blank(s)	White	Corpus Uteri	541	8380	Not a paired site
20042264	50 years	White	Single (never married)	Unknown	4B	cX	c1	c1	8441/3: Serous cystadenocarcinoma, NOS	50	Beam radiation	Yes	No	No	No	Unknown or size unreasonable (includes any tumor sizes 401-989)	26	2017	Dead (attributable to this cancer dx)	17	Dead	One primary only	Positive histology	Yes	Female	Blank(s)	Blank(s)	Blank(s)	Blank(s)	Blank(s)	Blank(s)	Blank(s)	Blank(s)	Blank(s)	Blank(s)	4B	cX	c1	c1	Blank(s)	White	Corpus Uteri	541	8441	Not a paired site
20042329	74 years	White	Widowed	Unknown	4B	c2	c0	p1	8380/3: Endometrioid carcinoma	0	Refused (1988+)	No/Unknown	No	No	No	80	5	2017	Dead (attributable to this cancer dx)	1	Dead	One primary only	Positive histology	Yes	Female	Blank(s)	Blank(s)	Blank(s)	Blank(s)	Blank(s)	Blank(s)	Blank(s)	Blank(s)	Blank(s)	Blank(s)	4B	c2	c0	p1	Blank(s)	White	Corpus Uteri	541	8380	Not a paired site
20132819	58 years	White	Married (including common law)	Unknown	4B	c3B	c1	c1	8441/3: Serous cystadenocarcinoma, NOS	0	Beam radiation	Yes	No	No	No	62	61	2017	Dead (attributable to this cancer dx)	10	Dead	One primary only	Positive histology	Yes	Female	Blank(s)	Blank(s)	Blank(s)	Blank(s)	Blank(s)	Blank(s)	Blank(s)	Blank(s)	Blank(s)	Blank(s)	4B	c3B	c1	c1	Blank(s)	White	Corpus Uteri	541	8441	Not a paired site
20172304	61 years	White	Married (including common law)	Poorly differentiated; Grade III	4B	cX	c2	c1	8980/3: Carcinosarcoma, NOS	0	None/Unknown	No/Unknown	No	Yes	Yes	Unknown or size unreasonable (includes any tumor sizes 401-989)	Unable to calculate	2017	Dead (attributable to this cancer dx)	1	Dead	One primary only	Positive histology	Yes	Female	Blank(s)	Blank(s)	Blank(s)	Blank(s)	Blank(s)	Blank(s)	Blank(s)	Blank(s)	Blank(s)	Blank(s)	4B	cX	c2	c1	Blank(s)	White	Corpus Uteri	541	8980	Not a paired site
20182248	64 years	White	Married (including common law)	Poorly differentiated; Grade III	4B	c1	c0	c1	8380/3: Endometrioid carcinoma	25	Beam radiation	No/Unknown	No	No	No	Unknown or size unreasonable (includes any tumor sizes 401-989)	0	2017	Alive or dead of other cause	9	Dead	One primary only	Positive histology	Yes	Female	Blank(s)	Blank(s)	Blank(s)	Blank(s)	Blank(s)	Blank(s)	Blank(s)	Blank(s)	Blank(s)	Blank(s)	4B	c1	c0	c1	Blank(s)	White	Corpus Uteri	541	8380	Not a paired site
20183183	67 years	White	Married (including common law)	Moderately differentiated; Grade II	4B	cX	c0	c1	8140/3: Adenocarcinoma, NOS	0	Beam radiation	Yes	No	No	Yes	Unknown or size unreasonable (includes any tumor sizes 401-989)	20	2017	Dead (attributable to this cancer dx)	5	Dead	One primary only	Positive histology	Yes	Female	Blank(s)	Blank(s)	Blank(s)	Blank(s)	Blank(s)	Blank(s)	Blank(s)	Blank(s)	Blank(s)	Blank(s)	4B	cX	c0	c1	Blank(s)	White	Corpus Uteri	541	8140	Not a paired site
20185213	77 years	White	Married (including common law)	Poorly differentiated; Grade III	4B	c1	c1	p1	8010/3: Carcinoma, NOS	0	None/Unknown	Yes	No	Yes	No	Unknown or size unreasonable (includes any tumor sizes 401-989)	94	2017	Dead (attributable to this cancer dx)	20	Dead	One primary only	Positive histology	Yes	Female	Blank(s)	Blank(s)	Blank(s)	Blank(s)	Blank(s)	Blank(s)	Blank(s)	Blank(s)	Blank(s)	Blank(s)	4B	c1	c1	p1	Blank(s)	Black	Corpus Uteri	541	8010	Not a paired site
20186447	64 years	White	Married (including common law)	Unknown	4B	cX	cX	c1	8890/3: Leiomyosarcoma, NOS	0	Beam radiation	No/Unknown	Yes	Yes	Yes	Unknown or size unreasonable (includes any tumor sizes 401-989)	11	2017	Alive or dead of other cause	1	Alive	One primary only	Positive histology	Yes	Female	Blank(s)	Blank(s)	Blank(s)	Blank(s)	Blank(s)	Blank(s)	Blank(s)	Blank(s)	Blank(s)	Blank(s)	4B	cX	cX	c1	Blank(s)	Black	Corpus Uteri	541	8890	Not a paired site
20193106	69 years	White	Unmarried or Domestic Partner	Poorly differentiated; Grade III	4B	c3B	cX	c1	8010/3: Carcinoma, NOS	0	Beam radiation	Yes	No	No	Yes	Unknown or size unreasonable (includes any tumor sizes 401-989)	20	2017	Dead (attributable to this cancer dx)	15	Dead	One primary only	Positive histology	Yes	Female	Blank(s)	Blank(s)	Blank(s)	Blank(s)	Blank(s)	Blank(s)	Blank(s)	Blank(s)	Blank(s)	Blank(s)	4B	c3B	cX	c1	Blank(s)	White	Corpus Uteri	541	8010	Not a paired site
20200273	70 years	White	Widowed	Unknown	4B	cX	cX	p1	8010/3: Carcinoma, NOS	0	None/Unknown	No/Unknown	No	No	Yes	Unknown or size unreasonable (includes any tumor sizes 401-989)	0	2017	Dead (attributable to this cancer dx)	0	Dead	One primary only	Positive histology	Yes	Female	Blank(s)	Blank(s)	Blank(s)	Blank(s)	Blank(s)	Blank(s)	Blank(s)	Blank(s)	Blank(s)	Blank(s)	4B	cX	cX	p1	Blank(s)	White	Corpus Uteri	541	8010	Not a paired site
20200282	54 years	White	Married (including common law)	Poorly differentiated; Grade III	4B	c3B	c1	c1	8380/3: Endometrioid carcinoma	0	Recommended, unknown if administered	No/Unknown	Yes	No	No	Unknown or size unreasonable (includes any tumor sizes 401-989)	Unable to calculate	2017	Dead (attributable to this cancer dx)	1	Dead	One primary only	Positive histology	Yes	Female	Blank(s)	Blank(s)	Blank(s)	Blank(s)	Blank(s)	Blank(s)	Blank(s)	Blank(s)	Blank(s)	Blank(s)	4B	c3B	c1	c1	Blank(s)	White	Corpus Uteri	541	8380	Not a paired site
20200417	44 years	White	Married (including common law)	Undifferentiated; anaplastic; Grade IV	4B	c3B	c1	c1	8140/3: Adenocarcinoma, NOS	0	None/Unknown	Yes	No	No	No	Unknown or size unreasonable (includes any tumor sizes 401-989)	57	2017	Dead (attributable to this cancer dx)	16	Dead	One primary only	Positive histology	Yes	Female	Blank(s)	Blank(s)	Blank(s)	Blank(s)	Blank(s)	Blank(s)	Blank(s)	Blank(s)	Blank(s)	Blank(s)	4B	c3B	c1	c1	Blank(s)	White	Corpus Uteri	541	8140	Not a paired site
20203095	43 years	White	Married (including common law)	Unknown	4B	cX	c0	c1	8980/3: Carcinosarcoma, NOS	0	None/Unknown	Yes	No	No	Yes	Unknown or size unreasonable (includes any tumor sizes 401-989)	33	2017	Dead (attributable to this cancer dx)	5	Dead	One primary only	Positive histology	Yes	Female	Blank(s)	Blank(s)	Blank(s)	Blank(s)	Blank(s)	Blank(s)	Blank(s)	Blank(s)	Blank(s)	Blank(s)	4B	cX	c0	c1	Blank(s)	Black	Corpus Uteri	541	8980	Not a paired site
20205061	54 years	White	Married (including common law)	Unknown	4B	cX	c1	p1	8140/3: Adenocarcinoma, NOS	0	Beam radiation	Yes	No	No	No	Unknown or size unreasonable (includes any tumor sizes 401-989)	31	2017	Dead (attributable to this cancer dx)	16	Dead	One primary only	Positive histology	Yes	Female	Blank(s)	Blank(s)	Blank(s)	Blank(s)	Blank(s)	Blank(s)	Blank(s)	Blank(s)	Blank(s)	Blank(s)	4B	cX	c1	p1	Blank(s)	White	Corpus Uteri	541	8140	Not a paired site
20223648	54 years	White	Single (never married)	Poorly differentiated; Grade III	4B	c2	c0	p1	8380/3: Endometrioid carcinoma	0	Beam radiation	Yes	No	No	No	Unknown or size unreasonable (includes any tumor sizes 401-989)	110	2017	Dead (attributable to this cancer dx)	13	Dead	One primary only	Positive histology	Yes	Female	Blank(s)	Blank(s)	Blank(s)	Blank(s)	Blank(s)	Blank(s)	Blank(s)	Blank(s)	Blank(s)	Blank(s)	4B	c2	c0	p1	Blank(s)	Black	Corpus Uteri	541	8380	Not a paired site
20229229	59 years	White	Married (including common law)	Poorly differentiated; Grade III	4B	p3A	c0	c1	8380/3: Endometrioid carcinoma	50	None/Unknown	Yes	No	Yes	Yes	40	25	2017	Alive or dead of other cause	50	Alive	One primary only	Positive histology	Yes	Female	Blank(s)	Blank(s)	Blank(s)	Blank(s)	Blank(s)	Blank(s)	Blank(s)	Blank(s)	Blank(s)	Blank(s)	4B	p3A	c0	c1	Blank(s)	White	Corpus Uteri	541	8380	Not a paired site
20242397	60 years	White	Single (never married)	Well differentiated; Grade I	4B	c4	cX	c1	8380/3: Endometrioid carcinoma	0	Beam radiation	No/Unknown	No	No	No	Unknown or size unreasonable (includes any tumor sizes 401-989)	7	2017	Alive or dead of other cause	31	Dead	One primary only	Positive histology	Yes	Female	Blank(s)	Blank(s)	Blank(s)	Blank(s)	Blank(s)	Blank(s)	Blank(s)	Blank(s)	Blank(s)	Blank(s)	4B	c4	cX	c1	Blank(s)	White	Corpus Uteri	541	8380	Not a paired site
20254863	67 years	White	Married (including common law)	Undifferentiated; anaplastic; Grade IV	4B	cX	c0	p1	8000/3: Neoplasm, malignant	0	Beam radiation	Yes	No	Yes	Yes	20	0	2017	Dead (attributable to this cancer dx)	2	Dead	One primary only	Positive histology	Yes	Female	Blank(s)	Blank(s)	Blank(s)	Blank(s)	Blank(s)	Blank(s)	Blank(s)	Blank(s)	Blank(s)	Blank(s)	4B	cX	c0	p1	Blank(s)	Black	Corpus Uteri	541	8000	Not a paired site
20258324	78 years	White	Married (including common law)	Unknown	4B	cX	cX	c1	8380/3: Endometrioid carcinoma	0	Beam radiation	Yes	No	No	No	Unknown or size unreasonable (includes any tumor sizes 401-989)	15	2017	Dead (attributable to this cancer dx)	20	Dead	One primary only	Positive histology	Yes	Female	Blank(s)	Blank(s)	Blank(s)	Blank(s)	Blank(s)	Blank(s)	Blank(s)	Blank(s)	Blank(s)	Blank(s)	4B	cX	cX	c1	Blank(s)	White	Corpus Uteri	541	8380	Not a paired site
20258785	65 years	White	Separated	Poorly differentiated; Grade III	4B	c3B	c2	c1	8380/3: Endometrioid carcinoma	0	Beam radiation	No/Unknown	No	No	No	Unknown or size unreasonable (includes any tumor sizes 401-989)	109	2017	Dead (attributable to this cancer dx)	5	Dead	One primary only	Positive histology	Yes	Female	Blank(s)	Blank(s)	Blank(s)	Blank(s)	Blank(s)	Blank(s)	Blank(s)	Blank(s)	Blank(s)	Blank(s)	4B	c3B	c2	c1	Blank(s)	Black	Corpus Uteri	541	8380	Not a paired site
20260748	66 years	White	Married (including common law)	Unknown	4B	c1	c1	c1	8380/3: Endometrioid carcinoma	0	Beam radiation	Yes	Yes	No	Yes	Unknown or size unreasonable (includes any tumor sizes 401-989)	32	2017	Alive or dead of other cause	48	Alive	One primary only	Positive histology	Yes	Female	Blank(s)	Blank(s)	Blank(s)	Blank(s)	Blank(s)	Blank(s)	Blank(s)	Blank(s)	Blank(s)	Blank(s)	4B	c1	c1	c1	Blank(s)	White	Corpus Uteri	541	8380	Not a paired site
20261403	80 years	Other (American Indian/AK Native, Asian/Pacific Islander)	Widowed	Undifferentiated; anaplastic; Grade IV	4B	c1	c0	p1	8140/3: Adenocarcinoma, NOS	0	None/Unknown	No/Unknown	No	No	No	Unknown or size unreasonable (includes any tumor sizes 401-989)	Unable to calculate	2017	Dead (attributable to this cancer dx)	18	Dead	One primary only	Positive histology	Yes	Female	Blank(s)	Blank(s)	Blank(s)	Blank(s)	Blank(s)	Blank(s)	Blank(s)	Blank(s)	Blank(s)	Blank(s)	4B	c1	c0	p1	Blank(s)	White	Corpus Uteri	541	8140	Not a paired site
20266693	57 years	White	Married (including common law)	Unknown	4B	cX	cX	c1	8380/3: Endometrioid carcinoma	0	None/Unknown	No/Unknown	No	Yes	Yes	Unknown or size unreasonable (includes any tumor sizes 401-989)	Unable to calculate	2017	Dead (attributable to this cancer dx)	1	Dead	One primary only	Positive histology	Yes	Female	Blank(s)	Blank(s)	Blank(s)	Blank(s)	Blank(s)	Blank(s)	Blank(s)	Blank(s)	Blank(s)	Blank(s)	4B	cX	cX	c1	Blank(s)	White	Corpus Uteri	541	8380	Not a paired site
20267308	34 years	White	Married (including common law)	Unknown	4B	c3B	c1	c1	8441/3: Serous cystadenocarcinoma, NOS	0	Beam radiation	No/Unknown	Yes	No	Yes	Unknown or size unreasonable (includes any tumor sizes 401-989)	3	2017	Dead (attributable to this cancer dx)	3	Dead	One primary only	Positive histology	Yes	Female	Blank(s)	Blank(s)	Blank(s)	Blank(s)	Blank(s)	Blank(s)	Blank(s)	Blank(s)	Blank(s)	Blank(s)	4B	c3B	c1	c1	Blank(s)	White	Corpus Uteri	541	8441	Not a paired site
20273213	57 years	Other (American Indian/AK Native, Asian/Pacific Islander)	Single (never married)	Unknown	4B	c2	c0	c1	8380/3: Endometrioid carcinoma	0	Beam radiation	Yes	No	No	No	Unknown or size unreasonable (includes any tumor sizes 401-989)	2	2017	Dead (attributable to this cancer dx)	6	Dead	One primary only	Positive histology	Yes	Female	Blank(s)	Blank(s)	Blank(s)	Blank(s)	Blank(s)	Blank(s)	Blank(s)	Blank(s)	Blank(s)	Blank(s)	4B	c2	c0	c1	Blank(s)	Black	Corpus Uteri	541	8380	Not a paired site
20301637	64 years	White	Widowed	Poorly differentiated; Grade III	4B	p3A	p2	c1	8380/3: Endometrioid carcinoma	50	Beam radiation	Yes	No	No	No	Unknown or size unreasonable (includes any tumor sizes 401-989)	0	2017	Dead (attributable to this cancer dx)	13	Dead	One primary only	Positive histology	Yes	Female	Blank(s)	Blank(s)	Blank(s)	Blank(s)	Blank(s)	Blank(s)	Blank(s)	Blank(s)	Blank(s)	Blank(s)	4B	p3A	p2	c1	Blank(s)	Black	Corpus Uteri	541	8380	Not a paired site
20306397	48 years	White	Married (including common law)	Poorly differentiated; Grade III	4B	p3B	p2	p1	8441/3: Serous cystadenocarcinoma, NOS	50	Refused (1988+)	No/Unknown	No	Yes	Yes	85	20	2017	Dead (attributable to this cancer dx)	4	Dead	One primary only	Positive histology	Yes	Female	Blank(s)	Blank(s)	Blank(s)	Blank(s)	Blank(s)	Blank(s)	Blank(s)	Blank(s)	Blank(s)	Blank(s)	4B	p3B	p2	p1	Blank(s)	Black	Corpus Uteri	541	8441	Not a paired site
20309229	46 years	White	Single (never married)	Poorly differentiated; Grade III	99	Blank(s)	Blank(s)	Blank(s)	8980/3: Carcinosarcoma, NOS	50	Combination of beam with implants or isotopes	No/Unknown	No	No	No	82	42	2017	Alive or dead of other cause	51	Alive	One primary only	Positive histology	Yes	Female	Blank(s)	Blank(s)	Blank(s)	Blank(s)	Blank(s)	Blank(s)	Blank(s)	Blank(s)	Blank(s)	Blank(s)	99	Blank(s)	Blank(s)	Blank(s)	Blank(s)	Black	Corpus Uteri	541	8980	Not a paired site
20318327	68 years	White	Married (including common law)	Poorly differentiated; Grade III	4B	p3A	c1	c1	8140/3: Adenocarcinoma, NOS	50	None/Unknown	No/Unknown	No	No	No	55	30	2017	Dead (attributable to this cancer dx)	4	Dead	One primary only	Positive histology	Yes	Female	Blank(s)	Blank(s)	Blank(s)	Blank(s)	Blank(s)	Blank(s)	Blank(s)	Blank(s)	Blank(s)	Blank(s)	4B	p3A	c1	c1	Blank(s)	White	Corpus Uteri	541	8140	Not a paired site
20359555	44 years	White	Unknown	Undifferentiated; anaplastic; Grade IV	4B	cX	c0	p1	8980/3: Carcinosarcoma, NOS	0	None/Unknown	No/Unknown	No	No	Yes	Unknown or size unreasonable (includes any tumor sizes 401-989)	Unable to calculate	2016	Dead (attributable to this cancer dx)	1	Dead	One primary only	Positive histology	Yes	Female	Blank(s)	Blank(s)	Blank(s)	Blank(s)	Blank(s)	Blank(s)	Blank(s)	Blank(s)	Blank(s)	Blank(s)	4B	cX	c0	p1	Blank(s)	White	Corpus Uteri	541	8980	Not a paired site
20362252	74 years	White	Married (including common law)	Poorly differentiated; Grade III	4B	c2	cX	p1	8310/3: Clear cell adenocarcinoma, NOS	63	Beam radiation	Yes	No	No	No	15	41	2016	Alive or dead of other cause	63	Alive	One primary only	Positive histology	Yes	Female	Blank(s)	Blank(s)	Blank(s)	Blank(s)	Blank(s)	Blank(s)	Blank(s)	Blank(s)	Blank(s)	Blank(s)	4B	c2	cX	p1	Blank(s)	White	Corpus Uteri	541	8310	Not a paired site
20368885	53 years	White	Married (including common law)	Poorly differentiated; Grade III	4B	cX	cX	p1	8980/3: Carcinosarcoma, NOS	0	None/Unknown	No/Unknown	Yes	Yes	Yes	Unknown or size unreasonable (includes any tumor sizes 401-989)	Unable to calculate	2016	Dead (attributable to this cancer dx)	0	Dead	One primary only	Positive histology	Yes	Female	Blank(s)	Blank(s)	Blank(s)	Blank(s)	Blank(s)	Blank(s)	Blank(s)	Blank(s)	Blank(s)	Blank(s)	4B	cX	cX	p1	Blank(s)	Black	Corpus Uteri	541	8980	Not a paired site
20369044	65 years	White	Married (including common law)	Undifferentiated; anaplastic; Grade IV	4B	p3	c0	p1	8930/3: Endometrial stromal sarcoma, NOS	50	Beam radiation	Yes	No	Yes	Yes	Unknown or size unreasonable (includes any tumor sizes 401-989)	10	2016	Dead (attributable to this cancer dx)	8	Dead	One primary only	Positive histology	Yes	Female	Blank(s)	Blank(s)	Blank(s)	Blank(s)	Blank(s)	Blank(s)	Blank(s)	Blank(s)	Blank(s)	Blank(s)	4B	p3	c0	p1	Blank(s)	Asian or Pacific Islander	Corpus Uteri	541	8930	Not a paired site
20380875	65 years	White	Married (including common law)	Poorly differentiated; Grade III	4B	c3A	c1	c1	8140/3: Adenocarcinoma, NOS	0	Beam radiation	No/Unknown	No	No	Yes	50	57	2016	Dead (attributable to this cancer dx)	6	Dead	One primary only	Positive histology	Yes	Female	Blank(s)	Blank(s)	Blank(s)	Blank(s)	Blank(s)	Blank(s)	Blank(s)	Blank(s)	Blank(s)	Blank(s)	4B	c3A	c1	c1	Blank(s)	Asian or Pacific Islander	Corpus Uteri	541	8140	Not a paired site
20399603	57 years	White	Single (never married)	Undifferentiated; anaplastic; Grade IV	4B	c3B	cX	c1	8380/3: Endometrioid carcinoma	0	None/Unknown	Yes	No	No	No	88	32	2016	Dead (attributable to this cancer dx)	15	Dead	One primary only	Positive histology	Yes	Female	Blank(s)	Blank(s)	Blank(s)	Blank(s)	Blank(s)	Blank(s)	Blank(s)	Blank(s)	Blank(s)	Blank(s)	4B	c3B	cX	c1	Blank(s)	White	Corpus Uteri	541	8380	Not a paired site
20413270	67 years	White	Widowed	Unknown	4B	p3B	p1	c1	8980/3: Carcinosarcoma, NOS	77	None/Unknown	Yes	No	No	No	60	14	2016	Dead (attributable to this cancer dx)	4	Dead	One primary only	Positive histology	Yes	Female	Blank(s)	Blank(s)	Blank(s)	Blank(s)	Blank(s)	Blank(s)	Blank(s)	Blank(s)	Blank(s)	Blank(s)	4B	p3B	p1	c1	Blank(s)	Black	Corpus Uteri	541	8980	Not a paired site
20423710	52 years	White	Divorced	Poorly differentiated; Grade III	4B	cX	c2	c1	8010/3: Carcinoma, NOS	0	None/Unknown	No/Unknown	No	Yes	Yes	99	Unable to calculate	2016	Dead (missing/unknown COD)	5	Dead	One primary only	Positive histology	Yes	Female	Blank(s)	Blank(s)	Blank(s)	Blank(s)	Blank(s)	Blank(s)	Blank(s)	Blank(s)	Blank(s)	Blank(s)	4B	cX	c2	c1	Blank(s)	White	Corpus Uteri	541	8010	Not a paired site
20431982	62 years	White	Married (including common law)	Moderately differentiated; Grade II	4B	cX	c2	c1	8380/3: Endometrioid carcinoma	0	None/Unknown	Yes	No	No	No	Unknown or size unreasonable (includes any tumor sizes 401-989)	0	2016	Dead (attributable to this cancer dx)	5	Dead	One primary only	Positive histology	Yes	Female	Blank(s)	Blank(s)	Blank(s)	Blank(s)	Blank(s)	Blank(s)	Blank(s)	Blank(s)	Blank(s)	Blank(s)	4B	cX	c2	c1	Blank(s)	Asian or Pacific Islander	Corpus Uteri	541	8380	Not a paired site
20433649	46 years	White	Single (never married)	Moderately differentiated; Grade II	4B	p3A	p0	c1	8380/3: Endometrioid carcinoma	50	Beam radiation	Yes	No	No	No	100	0	2016	Dead (attributable to this cancer dx)	40	Dead	One primary only	Positive histology	Yes	Female	Blank(s)	Blank(s)	Blank(s)	Blank(s)	Blank(s)	Blank(s)	Blank(s)	Blank(s)	Blank(s)	Blank(s)	4B	p3A	p0	c1	Blank(s)	Asian or Pacific Islander	Corpus Uteri	541	8380	Not a paired site
20438769	63 years	White	Married (including common law)	Undifferentiated; anaplastic; Grade IV	4B	cX	c2	p1	8010/3: Carcinoma, NOS	0	None/Unknown	Yes	No	No	Yes	Unknown or size unreasonable (includes any tumor sizes 401-989)	5	2016	Dead (attributable to this cancer dx)	5	Dead	One primary only	Positive histology	Yes	Female	Blank(s)	Blank(s)	Blank(s)	Blank(s)	Blank(s)	Blank(s)	Blank(s)	Blank(s)	Blank(s)	Blank(s)	4B	cX	c2	p1	Blank(s)	Asian or Pacific Islander	Corpus Uteri	541	8010	Not a paired site
20439772	60 years	White	Married (including common law)	Undifferentiated; anaplastic; Grade IV	4B	cX	c0	c1	8441/3: Serous cystadenocarcinoma, NOS	0	None/Unknown	Yes	No	Yes	Yes	Unknown or size unreasonable (includes any tumor sizes 401-989)	55	2016	Dead (attributable to this cancer dx)	2	Dead	One primary only	Positive histology	Yes	Female	Blank(s)	Blank(s)	Blank(s)	Blank(s)	Blank(s)	Blank(s)	Blank(s)	Blank(s)	Blank(s)	Blank(s)	4B	cX	c0	c1	Blank(s)	Asian or Pacific Islander	Corpus Uteri	541	8441	Not a paired site
21777109	62 years	Black	Unknown	Poorly differentiated; Grade III	4B	cX	cX	p1	8323/3: Mixed cell adenocarcinoma	0	None/Unknown	No/Unknown	No	No	No	Unknown or size unreasonable (includes any tumor sizes 401-989)	Unable to calculate	2016	Dead (attributable to this cancer dx)	3	Dead	One primary only	Positive histology	Yes	Female	Blank(s)	Blank(s)	Blank(s)	Blank(s)	Blank(s)	Blank(s)	Blank(s)	Blank(s)	Blank(s)	Blank(s)	4B	cX	cX	p1	Blank(s)	White	Corpus Uteri	541	8323	Not a paired site
21800181	78 years	White	Unknown	Poorly differentiated; Grade III	4B	p1B	cX	c1	8140/3: Adenocarcinoma, NOS	50	None/Unknown	Yes	No	No	Unknown	55	42	2016	Alive or dead of other cause	65	Alive	One primary only	Positive histology	Yes	Female	Blank(s)	Blank(s)	Blank(s)	Blank(s)	Blank(s)	Blank(s)	Blank(s)	Blank(s)	Blank(s)	Blank(s)	4B	p1B	cX	c1	Blank(s)	White	Corpus Uteri	541	8140	Not a paired site
21807787	54 years	Black	Single (never married)	Poorly differentiated; Grade III	4B	c3B	c2	c1	8380/3: Endometrioid carcinoma	0	Beam radiation	Yes	Yes	No	Yes	Unknown or size unreasonable (includes any tumor sizes 401-989)	21	2016	Dead (attributable to this cancer dx)	5	Dead	One primary only	Positive histology	Yes	Female	Blank(s)	Blank(s)	Blank(s)	Blank(s)	Blank(s)	Blank(s)	Blank(s)	Blank(s)	Blank(s)	Blank(s)	4B	c3B	c2	c1	Blank(s)	White	Corpus Uteri	541	8380	Not a paired site
21822738	86 years	White	Widowed	Unknown	4B	cX	c1	p1	8140/3: Adenocarcinoma, NOS	0	Beam radiation	Yes	No	No	Yes	Unknown or size unreasonable (includes any tumor sizes 401-989)	55	2016	Dead (attributable to this cancer dx)	50	Dead	One primary only	Positive histology	Yes	Female	Blank(s)	Blank(s)	Blank(s)	Blank(s)	Blank(s)	Blank(s)	Blank(s)	Blank(s)	Blank(s)	Blank(s)	4B	cX	c1	p1	Blank(s)	White	Corpus Uteri	541	8140	Not a paired site
21877177	67 years	White	Married (including common law)	Unknown	4B	c3B	cX	c1	8010/3: Carcinoma, NOS	0	Beam radiation	No/Unknown	Yes	No	No	Unknown or size unreasonable (includes any tumor sizes 401-989)	Unable to calculate	2016	Dead (attributable to this cancer dx)	2	Dead	One primary only	Positive histology	Yes	Female	Blank(s)	Blank(s)	Blank(s)	Blank(s)	Blank(s)	Blank(s)	Blank(s)	Blank(s)	Blank(s)	Blank(s)	4B	c3B	cX	c1	Blank(s)	White	Corpus Uteri	541	8010	Not a paired site
21878908	70 years	Black	Married (including common law)	Undifferentiated; anaplastic; Grade IV	4B	c3B	c0	c1	8441/3: Serous cystadenocarcinoma, NOS	0	None/Unknown	No/Unknown	No	No	No	Unknown or size unreasonable (includes any tumor sizes 401-989)	Unable to calculate	2016	Dead (attributable to this cancer dx)	0	Dead	One primary only	Positive histology	Yes	Female	Blank(s)	Blank(s)	Blank(s)	Blank(s)	Blank(s)	Blank(s)	Blank(s)	Blank(s)	Blank(s)	Blank(s)	4B	c3B	c0	c1	Blank(s)	White	Corpus Uteri	541	8441	Not a paired site
21880263	58 years	White	Married (including common law)	Unknown	4B	c3A	c1	p1	8380/3: Endometrioid carcinoma	0	Beam radiation	No/Unknown	Yes	Yes	Yes	Unknown or size unreasonable (includes any tumor sizes 401-989)	2	2016	Alive or dead of other cause	0	Dead	One primary only	Positive histology	Yes	Female	Blank(s)	Blank(s)	Blank(s)	Blank(s)	Blank(s)	Blank(s)	Blank(s)	Blank(s)	Blank(s)	Blank(s)	4B	c3A	c1	p1	Blank(s)	White	Corpus Uteri	541	8380	Not a paired site
21892441	48 years	White	Single (never married)	Unknown	4B	c3B	c2	c1	8380/3: Endometrioid carcinoma	0	Recommended, unknown if administered	Yes	No	No	No	78	40	2016	Dead (attributable to this cancer dx)	7	Dead	One primary only	Positive histology	Yes	Female	Blank(s)	Blank(s)	Blank(s)	Blank(s)	Blank(s)	Blank(s)	Blank(s)	Blank(s)	Blank(s)	Blank(s)	4B	c3B	c2	c1	Blank(s)	White	Corpus Uteri	541	8380	Not a paired site
21955881	56 years	Black	Divorced	Poorly differentiated; Grade III	4B	cX	c2	p1	8140/3: Adenocarcinoma, NOS	0	Beam radiation	Yes	Yes	No	Yes	Unknown or size unreasonable (includes any tumor sizes 401-989)	55	2016	Dead (attributable to this cancer dx)	14	Dead	One primary only	Positive histology	Yes	Female	Blank(s)	Blank(s)	Blank(s)	Blank(s)	Blank(s)	Blank(s)	Blank(s)	Blank(s)	Blank(s)	Blank(s)	4B	cX	c2	p1	Blank(s)	White	Corpus Uteri	541	8140	Not a paired site
21960973	64 years	White	Married (including common law)	Poorly differentiated; Grade III	4B	cX	cX	c1	8010/3: Carcinoma, NOS	0	Beam radiation	No/Unknown	No	No	Yes	Unknown or size unreasonable (includes any tumor sizes 401-989)	74	2016	Dead (attributable to this cancer dx)	6	Dead	One primary only	Positive histology	Yes	Female	Blank(s)	Blank(s)	Blank(s)	Blank(s)	Blank(s)	Blank(s)	Blank(s)	Blank(s)	Blank(s)	Blank(s)	4B	cX	cX	c1	Blank(s)	White	Corpus Uteri	541	8010	Not a paired site
21979017	71 years	White	Single (never married)	Undifferentiated; anaplastic; Grade IV	4B	c1	c0	c1	8460/3: Papillary serous cystadenocarcinoma	0	Beam radiation	No/Unknown	No	No	No	Unknown or size unreasonable (includes any tumor sizes 401-989)	15	2016	Dead (attributable to this cancer dx)	1	Dead	One primary only	Positive histology	Yes	Female	Blank(s)	Blank(s)	Blank(s)	Blank(s)	Blank(s)	Blank(s)	Blank(s)	Blank(s)	Blank(s)	Blank(s)	4B	c1	c0	c1	Blank(s)	Black	Corpus Uteri	541	8460	Not a paired site
21979915	57 years	White	Divorced	Poorly differentiated; Grade III	4B	c1A	c1	p1	8140/3: Adenocarcinoma, NOS	0	None/Unknown	Yes	No	Yes	Yes	136	66	2016	Dead (attributable to this cancer dx)	2	Dead	One primary only	Positive histology	Yes	Female	Blank(s)	Blank(s)	Blank(s)	Blank(s)	Blank(s)	Blank(s)	Blank(s)	Blank(s)	Blank(s)	Blank(s)	4B	c1A	c1	p1	Blank(s)	Black	Corpus Uteri	541	8140	Not a paired site
21980149	39 years	Black	Single (never married)	Poorly differentiated; Grade III	4B	c3B	c1	p1	8010/3: Carcinoma, NOS	0	Beam radiation	Yes	No	No	No	Unknown or size unreasonable (includes any tumor sizes 401-989)	4	2016	Alive or dead of other cause	64	Alive	One primary only	Positive histology	Yes	Female	Blank(s)	Blank(s)	Blank(s)	Blank(s)	Blank(s)	Blank(s)	Blank(s)	Blank(s)	Blank(s)	Blank(s)	4B	c3B	c1	p1	Blank(s)	Black	Corpus Uteri	541	8010	Right - origin of primary
21994190	56 years	White	Single (never married)	Poorly differentiated; Grade III	4B	c2	c0	c1	8980/3: Carcinosarcoma, NOS	0	None/Unknown	No/Unknown	No	Yes	No	Unknown or size unreasonable (includes any tumor sizes 401-989)	Unable to calculate	2016	Dead (attributable to this cancer dx)	1	Dead	One primary only	Positive histology	Yes	Female	Blank(s)	Blank(s)	Blank(s)	Blank(s)	Blank(s)	Blank(s)	Blank(s)	Blank(s)	Blank(s)	Blank(s)	4B	c2	c0	c1	Blank(s)	Black	Corpus Uteri	541	8980	Not a paired site
22018502	68 years	White	Single (never married)	Poorly differentiated; Grade III	4B	p3B	c0	p1	8380/3: Endometrioid carcinoma	50	None/Unknown	Yes	No	No	No	65	52	2016	Dead (attributable to this cancer dx)	3	Dead	One primary only	Positive histology	Yes	Female	Blank(s)	Blank(s)	Blank(s)	Blank(s)	Blank(s)	Blank(s)	Blank(s)	Blank(s)	Blank(s)	Blank(s)	4B	p3B	c0	p1	Blank(s)	White	Corpus Uteri	541	8380	Not a paired site
22028063	85 years	Black	Widowed	Poorly differentiated; Grade III	4B	c3B	c2	c1	8140/3: Adenocarcinoma, NOS	0	None/Unknown	Yes	No	No	Yes	52	1	2016	Dead (attributable to this cancer dx)	8	Dead	One primary only	Positive histology	Yes	Female	Blank(s)	Blank(s)	Blank(s)	Blank(s)	Blank(s)	Blank(s)	Blank(s)	Blank(s)	Blank(s)	Blank(s)	4B	c3B	c2	c1	Blank(s)	Asian or Pacific Islander	Corpus Uteri	541	8140	Not a paired site
22033128	72 years	Black	Divorced	Undifferentiated; anaplastic; Grade IV	4B	c4	c0	p1	8441/3: Serous cystadenocarcinoma, NOS	50	None/Unknown	Yes	No	No	No	Unknown or size unreasonable (includes any tumor sizes 401-989)	21	2016	Dead (attributable to this cancer dx)	17	Dead	One primary only	Positive histology	Yes	Female	Blank(s)	Blank(s)	Blank(s)	Blank(s)	Blank(s)	Blank(s)	Blank(s)	Blank(s)	Blank(s)	Blank(s)	4B	c4	c0	p1	Blank(s)	Asian or Pacific Islander	Corpus Uteri	541	8441	Not a paired site
22067919	66 years	White	Single (never married)	Undifferentiated; anaplastic; Grade IV	4B	p1B	c0	p1	8930/3: Endometrial stromal sarcoma, NOS	50	Beam radiation	Yes	No	No	Yes	Unknown or size unreasonable (includes any tumor sizes 401-989)	29	2016	Dead (attributable to this cancer dx)	3	Dead	One primary only	Positive histology	Yes	Female	Blank(s)	Blank(s)	Blank(s)	Blank(s)	Blank(s)	Blank(s)	Blank(s)	Blank(s)	Blank(s)	Blank(s)	4B	p1B	c0	p1	Blank(s)	White	Corpus Uteri	541	8930	Not a paired site
22081365	49 years	Black	Single (never married)	Unknown	4B	cX	cX	p1	8046/3: Non-small cell carcinoma	0	None/Unknown	No/Unknown	No	No	No	Unknown or size unreasonable (includes any tumor sizes 401-989)	Unable to calculate	2016	Dead (attributable to this cancer dx)	2	Dead	One primary only	Positive histology	Yes	Female	Blank(s)	Blank(s)	Blank(s)	Blank(s)	Blank(s)	Blank(s)	Blank(s)	Blank(s)	Blank(s)	Blank(s)	4B	cX	cX	p1	Blank(s)	Black	Corpus Uteri	541	8046	Not a paired site
22090510	89 years	White	Widowed	Moderately differentiated; Grade II	4B	cX	cX	p1	8380/3: Endometrioid carcinoma	0	Beam radiation	No/Unknown	No	No	Yes	60	4	2016	Dead (attributable to this cancer dx)	1	Dead	One primary only	Positive histology	Yes	Female	Blank(s)	Blank(s)	Blank(s)	Blank(s)	Blank(s)	Blank(s)	Blank(s)	Blank(s)	Blank(s)	Blank(s)	4B	cX	cX	p1	Blank(s)	White	Corpus Uteri	541	8380	Not a paired site
22090882	46 years	Black	Single (never married)	Moderately differentiated; Grade II	4B	cX	c0	c1	8140/3: Adenocarcinoma, NOS	50	None/Unknown	Yes	No	No	No	Unknown or size unreasonable (includes any tumor sizes 401-989)	17	2016	Alive or dead of other cause	70	Alive	One primary only	Positive histology	Yes	Female	Blank(s)	Blank(s)	Blank(s)	Blank(s)	Blank(s)	Blank(s)	Blank(s)	Blank(s)	Blank(s)	Blank(s)	4B	cX	c0	c1	Blank(s)	White	Corpus Uteri	541	8140	Not a paired site
22100892	54 years	White	Divorced	Well differentiated; Grade I	4B	c1	c0	c1	8380/3: Endometrioid carcinoma	0	None/Unknown	No/Unknown	No	No	No	Unknown or size unreasonable (includes any tumor sizes 401-989)	85	2016	Alive or dead of other cause	43	Alive	One primary only	Positive histology	Yes	Female	Blank(s)	Blank(s)	Blank(s)	Blank(s)	Blank(s)	Blank(s)	Blank(s)	Blank(s)	Blank(s)	Blank(s)	4B	c1	c0	c1	Blank(s)	White	Corpus Uteri	541	8380	Not a paired site
22117267	67 years	Black	Unknown	Unknown	4B	cX	cX	p1	8441/3: Serous cystadenocarcinoma, NOS	0	None/Unknown	No/Unknown	Yes	No	No	Unknown or size unreasonable (includes any tumor sizes 401-989)	Unable to calculate	2016	Dead (attributable to this cancer dx)	1	Dead	One primary only	Positive histology	Yes	Female	Blank(s)	Blank(s)	Blank(s)	Blank(s)	Blank(s)	Blank(s)	Blank(s)	Blank(s)	Blank(s)	Blank(s)	4B	cX	cX	p1	Blank(s)	Black	Corpus Uteri	541	8441	Not a paired site
22126070	54 years	Black	Single (never married)	Undifferentiated; anaplastic; Grade IV	4B	p1B	p0	c1	8441/3: Serous cystadenocarcinoma, NOS	50	None/Unknown	No/Unknown	No	No	No	Unknown or size unreasonable (includes any tumor sizes 401-989)	167	2016	Dead (attributable to this cancer dx)	51	Dead	One primary only	Positive histology	Yes	Female	Blank(s)	Blank(s)	Blank(s)	Blank(s)	Blank(s)	Blank(s)	Blank(s)	Blank(s)	Blank(s)	Blank(s)	4B	p1B	p0	c1	Blank(s)	White	Corpus Uteri	541	8441	Not a paired site
22128302	78 years	White	Widowed	Poorly differentiated; Grade III	4B	c3B	c2	c1	8070/3: Squamous cell carcinoma, NOS	50	None/Unknown	Yes	No	No	Yes	40	22	2016	Dead (attributable to this cancer dx)	7	Dead	One primary only	Positive histology	Yes	Female	Blank(s)	Blank(s)	Blank(s)	Blank(s)	Blank(s)	Blank(s)	Blank(s)	Blank(s)	Blank(s)	Blank(s)	4B	c3B	c2	c1	Blank(s)	White	Corpus Uteri	541	8070	Not a paired site
22142670	66 years	White	Divorced	Poorly differentiated; Grade III	4B	c3A	c0	c1	8441/3: Serous cystadenocarcinoma, NOS	0	None/Unknown	Yes	No	Yes	Yes	55	46	2016	Dead (attributable to this cancer dx)	4	Dead	One primary only	Positive histology	Yes	Female	Blank(s)	Blank(s)	Blank(s)	Blank(s)	Blank(s)	Blank(s)	Blank(s)	Blank(s)	Blank(s)	Blank(s)	4B	c3A	c0	c1	Blank(s)	White	Corpus Uteri	541	8441	Not a paired site
22179237	75 years	White	Divorced	Unknown	4B	cX	c1	c1	8000/3: Neoplasm, malignant	0	None/Unknown	No/Unknown	No	No	Yes	Unknown or size unreasonable (includes any tumor sizes 401-989)	Unable to calculate	2016	Dead (attributable to this cancer dx)	1	Dead	One primary only	Positive histology	Yes	Female	Blank(s)	Blank(s)	Blank(s)	Blank(s)	Blank(s)	Blank(s)	Blank(s)	Blank(s)	Blank(s)	Blank(s)	4B	cX	c1	c1	Blank(s)	White	Corpus Uteri	541	8000	Not a paired site
22183277	52 years	Black	Married (including common law)	Poorly differentiated; Grade III	4B	p1B	p0	c1	8980/3: Carcinosarcoma, NOS	50	None/Unknown	No/Unknown	No	No	No	115	6	2016	Dead (attributable to this cancer dx)	1	Dead	One primary only	Positive histology	Yes	Female	Blank(s)	Blank(s)	Blank(s)	Blank(s)	Blank(s)	Blank(s)	Blank(s)	Blank(s)	Blank(s)	Blank(s)	4B	p1B	p0	c1	Blank(s)	White	Corpus Uteri	541	8980	Not a paired site
22184068	62 years	Black	Married (including common law)	Poorly differentiated; Grade III	4B	c3B	c2	c1	8461/3: Serous surface papillary carcinoma	0	Beam radiation	Yes	No	Yes	No	86	31	2016	Dead (attributable to this cancer dx)	4	Dead	One primary only	Positive histology	Yes	Female	Blank(s)	Blank(s)	Blank(s)	Blank(s)	Blank(s)	Blank(s)	Blank(s)	Blank(s)	Blank(s)	Blank(s)	4B	c3B	c2	c1	Blank(s)	Black	Corpus Uteri	541	8461	Not a paired site
22190137	40 years	White	Married (including common law)	Undifferentiated; anaplastic; Grade IV	4B	cX	cX	c1	8441/3: Serous cystadenocarcinoma, NOS	0	Beam radiation	Yes	No	No	No	Unknown or size unreasonable (includes any tumor sizes 401-989)	15	2016	Dead (attributable to this cancer dx)	8	Dead	One primary only	Positive histology	Yes	Female	Blank(s)	Blank(s)	Blank(s)	Blank(s)	Blank(s)	Blank(s)	Blank(s)	Blank(s)	Blank(s)	Blank(s)	4B	cX	cX	c1	Blank(s)	White	Corpus Uteri	541	8441	Not a paired site
22194905	61 years	Black	Married (including common law)	Poorly differentiated; Grade III	4B	c3B	c2	p1	8380/3: Endometrioid carcinoma	0	None/Unknown	Yes	No	No	Yes	Unknown or size unreasonable (includes any tumor sizes 401-989)	106	2016	Dead (attributable to this cancer dx)	6	Dead	One primary only	Positive histology	Yes	Female	Blank(s)	Blank(s)	Blank(s)	Blank(s)	Blank(s)	Blank(s)	Blank(s)	Blank(s)	Blank(s)	Blank(s)	4B	c3B	c2	p1	Blank(s)	White	Corpus Uteri	541	8380	Not a paired site
22198482	65 years	Black	Widowed	Unknown	4B	c3B	c0	c1	8380/3: Endometrioid carcinoma	0	None/Unknown	No/Unknown	No	Yes	No	Unknown or size unreasonable (includes any tumor sizes 401-989)	Unable to calculate	2016	Dead (attributable to this cancer dx)	2	Dead	One primary only	Positive histology	Yes	Female	Blank(s)	Blank(s)	Blank(s)	Blank(s)	Blank(s)	Blank(s)	Blank(s)	Blank(s)	Blank(s)	Blank(s)	4B	c3B	c0	c1	Blank(s)	White	Corpus Uteri	541	8380	Not a paired site
22200258	55 years	Black	Married (including common law)	Unknown	4B	c2	c2	c1	8380/3: Endometrioid carcinoma	0	None/Unknown	Yes	No	No	No	Unknown or size unreasonable (includes any tumor sizes 401-989)	8	2016	Dead (attributable to this cancer dx)	2	Dead	One primary only	Positive histology	Yes	Female	Blank(s)	Blank(s)	Blank(s)	Blank(s)	Blank(s)	Blank(s)	Blank(s)	Blank(s)	Blank(s)	Blank(s)	4B	c2	c2	c1	Blank(s)	White	Corpus Uteri	541	8380	Not a paired site
22200719	39 years	White	Single (never married)	Moderately differentiated; Grade II	4B	c4	c0	c1	8380/3: Endometrioid carcinoma	0	Beam radiation	Yes	No	No	No	80	33	2016	Dead (attributable to this cancer dx)	14	Dead	One primary only	Positive histology	Yes	Female	Blank(s)	Blank(s)	Blank(s)	Blank(s)	Blank(s)	Blank(s)	Blank(s)	Blank(s)	Blank(s)	Blank(s)	4B	c4	c0	c1	Blank(s)	White	Corpus Uteri	541	8380	Not a paired site
22208606	53 years	Black	Widowed	Unknown	4B	c4	c1	c1	8380/3: Endometrioid carcinoma	0	Beam radiation	Yes	No	No	No	40	72	2016	Dead (attributable to this cancer dx)	42	Dead	One primary only	Positive histology	Yes	Female	Blank(s)	Blank(s)	Blank(s)	Blank(s)	Blank(s)	Blank(s)	Blank(s)	Blank(s)	Blank(s)	Blank(s)	4B	c4	c1	c1	Blank(s)	White	Corpus Uteri	541	8380	Not a paired site
22208776	51 years	White	Widowed	Unknown	4B	c3A	c1	c1	8310/3: Clear cell adenocarcinoma, NOS	0	Beam radiation	Yes	No	No	No	57	29	2016	Dead (attributable to this cancer dx)	15	Dead	One primary only	Positive histology	Yes	Female	Blank(s)	Blank(s)	Blank(s)	Blank(s)	Blank(s)	Blank(s)	Blank(s)	Blank(s)	Blank(s)	Blank(s)	4B	c3A	c1	c1	Blank(s)	White	Corpus Uteri	541	8310	Not a paired site
22213505	48 years	Black	Single (never married)	Undifferentiated; anaplastic; Grade IV	4B	c3B	c1	c1	8020/3: Carcinoma, undifferentiated, NOS	0	Beam radiation	Yes	No	No	Yes	80	15	2016	Dead (attributable to this cancer dx)	4	Dead	One primary only	Positive histology	Yes	Female	Blank(s)	Blank(s)	Blank(s)	Blank(s)	Blank(s)	Blank(s)	Blank(s)	Blank(s)	Blank(s)	Blank(s)	4B	c3B	c1	c1	Blank(s)	White	Corpus Uteri	541	8020	Not a paired site
22215363	56 years	Black	Single (never married)	Poorly differentiated; Grade III	4B	cX	c1	c1	8323/3: Mixed cell adenocarcinoma	0	None/Unknown	Yes	No	No	Yes	Unknown or size unreasonable (includes any tumor sizes 401-989)	52	2016	Alive or dead of other cause	14	Dead	One primary only	Positive histology	Yes	Female	Blank(s)	Blank(s)	Blank(s)	Blank(s)	Blank(s)	Blank(s)	Blank(s)	Blank(s)	Blank(s)	Blank(s)	4B	cX	c1	c1	Blank(s)	Asian or Pacific Islander	Corpus Uteri	541	8323	Not a paired site
22235081	81 years	Black	Widowed	Poorly differentiated; Grade III	4B	p1B	p1	p1	8980/3: Carcinosarcoma, NOS	50	None/Unknown	No/Unknown	No	No	No	Unknown or size unreasonable (includes any tumor sizes 401-989)	39	2016	Dead (attributable to this cancer dx)	35	Dead	One primary only	Positive histology	Yes	Female	Blank(s)	Blank(s)	Blank(s)	Blank(s)	Blank(s)	Blank(s)	Blank(s)	Blank(s)	Blank(s)	Blank(s)	4B	p1B	p1	p1	Blank(s)	White	Corpus Uteri	541	8980	Not a paired site
22235983	71 years	Other (American Indian/AK Native, Asian/Pacific Islander)	Married (including common law)	Poorly differentiated; Grade III	4B	cX	c1	c1	8380/3: Endometrioid carcinoma	0	None/Unknown	No/Unknown	No	No	Yes	Unknown or size unreasonable (includes any tumor sizes 401-989)	Unable to calculate	2016	Dead (attributable to this cancer dx)	19	Dead	One primary only	Positive histology	Yes	Female	Blank(s)	Blank(s)	Blank(s)	Blank(s)	Blank(s)	Blank(s)	Blank(s)	Blank(s)	Blank(s)	Blank(s)	4B	cX	c1	c1	Blank(s)	Asian or Pacific Islander	Corpus Uteri	541	8380	Not a paired site
22236956	50 years	White	Married (including common law)	Moderately differentiated; Grade II	4B	c4	c0	c1	8380/3: Endometrioid carcinoma	0	Beam radiation	Yes	No	No	Yes	Unknown or size unreasonable (includes any tumor sizes 401-989)	19	2016	Dead (attributable to this cancer dx)	12	Dead	One primary only	Positive histology	Yes	Female	Blank(s)	Blank(s)	Blank(s)	Blank(s)	Blank(s)	Blank(s)	Blank(s)	Blank(s)	Blank(s)	Blank(s)	4B	c4	c0	c1	Blank(s)	White	Corpus Uteri	541	8380	Not a paired site
22245100	46 years	Black	Single (never married)	Undifferentiated; anaplastic; Grade IV	4B	c3A	c1	c1	8380/3: Endometrioid carcinoma	50	Beam radiation	Yes	No	No	Yes	Unknown or size unreasonable (includes any tumor sizes 401-989)	30	2016	Dead (attributable to this cancer dx)	20	Dead	One primary only	Positive histology	Yes	Female	Blank(s)	Blank(s)	Blank(s)	Blank(s)	Blank(s)	Blank(s)	Blank(s)	Blank(s)	Blank(s)	Blank(s)	4B	c3A	c1	c1	Blank(s)	White	Corpus Uteri	541	8380	Not a paired site
22271575	73 years	Black	Widowed	Unknown	4B	cX	c2	c1	8010/3: Carcinoma, NOS	0	Beam radiation	No/Unknown	No	No	Yes	147	47	2016	Dead (attributable to this cancer dx)	12	Dead	One primary only	Positive histology	Yes	Female	Blank(s)	Blank(s)	Blank(s)	Blank(s)	Blank(s)	Blank(s)	Blank(s)	Blank(s)	Blank(s)	Blank(s)	4B	cX	c2	c1	Blank(s)	White	Corpus Uteri	541	8010	Not a paired site
22272670	57 years	White	Married (including common law)	Undifferentiated; anaplastic; Grade IV	4B	c1A	cX	c1	8441/3: Serous cystadenocarcinoma, NOS	0	None/Unknown	No/Unknown	No	No	Yes	70	Unable to calculate	2016	Dead (attributable to this cancer dx)	4	Dead	One primary only	Positive histology	Yes	Female	Blank(s)	Blank(s)	Blank(s)	Blank(s)	Blank(s)	Blank(s)	Blank(s)	Blank(s)	Blank(s)	Blank(s)	4B	c1A	cX	c1	Blank(s)	White	Corpus Uteri	541	8441	Not a paired site
22284758	29 years	White	Single (never married)	Undifferentiated; anaplastic; Grade IV	4B	p3B	p1	c1	8980/3: Carcinosarcoma, NOS	50	Beam radiation	Yes	No	No	Yes	105	0	2016	Dead (attributable to this cancer dx)	29	Dead	One primary only	Positive histology	Yes	Female	Blank(s)	Blank(s)	Blank(s)	Blank(s)	Blank(s)	Blank(s)	Blank(s)	Blank(s)	Blank(s)	Blank(s)	4B	p3B	p1	c1	Blank(s)	White	Corpus Uteri	541	8980	Not a paired site
22287078	47 years	Black	Unmarried or Domestic Partner	Unknown	4B	c2	c2	c1	8380/3: Endometrioid carcinoma	0	None/Unknown	Yes	No	Yes	Unknown	Unknown or size unreasonable (includes any tumor sizes 401-989)	14	2016	Dead (attributable to this cancer dx)	6	Dead	One primary only	Positive histology	Yes	Female	Blank(s)	Blank(s)	Blank(s)	Blank(s)	Blank(s)	Blank(s)	Blank(s)	Blank(s)	Blank(s)	Blank(s)	4B	c2	c2	c1	Blank(s)	White	Corpus Uteri	541	8380	Not a paired site
22296839	68 years	Black	Divorced	Poorly differentiated; Grade III	4B	p3B	cX	c1	8800/3: Sarcoma, NOS	50	None/Unknown	No/Unknown	No	No	Yes	Unknown or size unreasonable (includes any tumor sizes 401-989)	50	2016	Dead (attributable to this cancer dx)	6	Dead	One primary only	Positive histology	Yes	Female	Blank(s)	Blank(s)	Blank(s)	Blank(s)	Blank(s)	Blank(s)	Blank(s)	Blank(s)	Blank(s)	Blank(s)	4B	p3B	cX	c1	Blank(s)	White	Corpus Uteri	541	8800	Not a paired site
22298224	70 years	Black	Single (never married)	Unknown	4B	c3A	c1	p1	8140/3: Adenocarcinoma, NOS	0	None/Unknown	Yes	No	Yes	No	Unknown or size unreasonable (includes any tumor sizes 401-989)	6	2016	Dead (attributable to this cancer dx)	5	Dead	One primary only	Positive histology	Yes	Female	Blank(s)	Blank(s)	Blank(s)	Blank(s)	Blank(s)	Blank(s)	Blank(s)	Blank(s)	Blank(s)	Blank(s)	4B	c3A	c1	p1	Blank(s)	White	Corpus Uteri	541	8140	Not a paired site
22321607	58 years	White	Separated	Moderately differentiated; Grade II	4B	p3B	p0	c1	8380/3: Endometrioid carcinoma	50	Beam radiation	Yes	No	Yes	No	11	32	2016	Dead (attributable to this cancer dx)	5	Dead	One primary only	Positive histology	Yes	Female	Blank(s)	Blank(s)	Blank(s)	Blank(s)	Blank(s)	Blank(s)	Blank(s)	Blank(s)	Blank(s)	Blank(s)	4B	p3B	p0	c1	Blank(s)	White	Corpus Uteri	541	8380	Not a paired site
22346791	60 years	Black	Single (never married)	Poorly differentiated; Grade III	4B	cX	c1	p1	8380/3: Endometrioid carcinoma	0	None/Unknown	No/Unknown	No	No	No	Unknown or size unreasonable (includes any tumor sizes 401-989)	Unable to calculate	2016	Dead (attributable to this cancer dx)	3	Dead	One primary only	Positive histology	Yes	Female	Blank(s)	Blank(s)	Blank(s)	Blank(s)	Blank(s)	Blank(s)	Blank(s)	Blank(s)	Blank(s)	Blank(s)	4B	cX	c1	p1	Blank(s)	White	Corpus Uteri	541	8380	Not a paired site
22356666	66 years	Black	Married (including common law)	Poorly differentiated; Grade III	4B	p3A	p1	p1	8441/3: Serous cystadenocarcinoma, NOS	50	None/Unknown	Yes	No	No	No	60	28	2016	Dead (attributable to this cancer dx)	40	Dead	One primary only	Positive histology	Yes	Female	Blank(s)	Blank(s)	Blank(s)	Blank(s)	Blank(s)	Blank(s)	Blank(s)	Blank(s)	Blank(s)	Blank(s)	4B	p3A	p1	p1	Blank(s)	Asian or Pacific Islander	Corpus Uteri	541	8441	Not a paired site
22358175	72 years	Black	Married (including common law)	Unknown	4B	cX	cX	p1	8380/3: Endometrioid carcinoma	0	None/Unknown	No/Unknown	No	No	No	Unknown or size unreasonable (includes any tumor sizes 401-989)	1	2016	Dead (attributable to this cancer dx)	0	Dead	One primary only	Positive histology	Yes	Female	Blank(s)	Blank(s)	Blank(s)	Blank(s)	Blank(s)	Blank(s)	Blank(s)	Blank(s)	Blank(s)	Blank(s)	4B	cX	cX	p1	Blank(s)	White	Corpus Uteri	541	8380	Not a paired site
23876456	60 years	Other (American Indian/AK Native, Asian/Pacific Islander)	Unknown	Undifferentiated; anaplastic; Grade IV	4B	cX	c2	c1	8140/3: Adenocarcinoma, NOS	0	Beam radiation	Yes	No	Yes	Yes	30	2	2016	Dead (attributable to this cancer dx)	1	Dead	One primary only	Positive histology	Yes	Female	Blank(s)	Blank(s)	Blank(s)	Blank(s)	Blank(s)	Blank(s)	Blank(s)	Blank(s)	Blank(s)	Blank(s)	4B	cX	c2	c1	Blank(s)	White	Corpus Uteri	541	8140	Not a paired site
24121311	84 years	White	Single (never married)	Undifferentiated; anaplastic; Grade IV	4B	c3B	c2	c1	8323/3: Mixed cell adenocarcinoma	0	Beam radiation	No/Unknown	No	Yes	Yes	90	20	2016	Dead (attributable to this cancer dx)	1	Dead	One primary only	Positive histology	Yes	Female	Blank(s)	Blank(s)	Blank(s)	Blank(s)	Blank(s)	Blank(s)	Blank(s)	Blank(s)	Blank(s)	Blank(s)	4B	c3B	c2	c1	Blank(s)	White	Corpus Uteri	541	8323	Not a paired site
24121399	76 years	White	Unknown	Moderately differentiated; Grade II	4B	c3A	c2	p1	8140/3: Adenocarcinoma, NOS	0	Beam radiation	Yes	Yes	No	Yes	Unknown or size unreasonable (includes any tumor sizes 401-989)	18	2016	Alive or dead of other cause	64	Alive	One primary only	Positive histology	Yes	Female	Blank(s)	Blank(s)	Blank(s)	Blank(s)	Blank(s)	Blank(s)	Blank(s)	Blank(s)	Blank(s)	Blank(s)	4B	c3A	c2	p1	Blank(s)	White	Corpus Uteri	541	8140	Not a paired site
24122681	63 years	White	Married (including common law)	Unknown	4B	cX	c2	c1	8140/3: Adenocarcinoma, NOS	0	Beam radiation	Yes	No	No	No	Unknown or size unreasonable (includes any tumor sizes 401-989)	10	2016	Dead (attributable to this cancer dx)	16	Dead	One primary only	Positive histology	Yes	Female	Blank(s)	Blank(s)	Blank(s)	Blank(s)	Blank(s)	Blank(s)	Blank(s)	Blank(s)	Blank(s)	Blank(s)	4B	cX	c2	c1	Blank(s)	White	Corpus Uteri	541	8140	Not a paired site
24123810	54 years	White	Divorced	Poorly differentiated; Grade III	4B	cX	c0	c1	8323/3: Mixed cell adenocarcinoma	0	None/Unknown	No/Unknown	No	Yes	Yes	Unknown or size unreasonable (includes any tumor sizes 401-989)	Unable to calculate	2016	Dead (attributable to this cancer dx)	2	Dead	One primary only	Positive histology	Yes	Female	Blank(s)	Blank(s)	Blank(s)	Blank(s)	Blank(s)	Blank(s)	Blank(s)	Blank(s)	Blank(s)	Blank(s)	4B	cX	c0	c1	Blank(s)	Black	Corpus Uteri	541	8323	Not a paired site
24128770	61 years	White	Divorced	Unknown	4B	cX	cX	p1	8246/3: Neuroendocrine carcinoma, NOS	0	Beam radiation	Yes	No	No	No	Unknown or size unreasonable (includes any tumor sizes 401-989)	0	2016	Dead (attributable to this cancer dx)	7	Dead	One primary only	Positive histology	Yes	Female	Blank(s)	Blank(s)	Blank(s)	Blank(s)	Blank(s)	Blank(s)	Blank(s)	Blank(s)	Blank(s)	Blank(s)	4B	cX	cX	p1	Blank(s)	Black	Corpus Uteri	541	8246	Not a paired site
24139171	55 years	White	Married (including common law)	Undifferentiated; anaplastic; Grade IV	4B	p4	c2	c1	8441/3: Serous cystadenocarcinoma, NOS	50	None/Unknown	Yes	No	No	No	34	40	2016	Dead (attributable to this cancer dx)	7	Dead	One primary only	Positive histology	Yes	Female	Blank(s)	Blank(s)	Blank(s)	Blank(s)	Blank(s)	Blank(s)	Blank(s)	Blank(s)	Blank(s)	Blank(s)	4B	p4	c2	c1	Blank(s)	White	Corpus Uteri	541	8441	Not a paired site
24140138	87 years	White	Widowed	Moderately differentiated; Grade II	4B	c4	c0	c1	8380/3: Endometrioid carcinoma	0	Beam radiation	Yes	No	No	No	60	88	2016	Alive or dead of other cause	9	Dead	One primary only	Positive histology	Yes	Female	Blank(s)	Blank(s)	Blank(s)	Blank(s)	Blank(s)	Blank(s)	Blank(s)	Blank(s)	Blank(s)	Blank(s)	4B	c4	c0	c1	Blank(s)	Black	Corpus Uteri	541	8380	Not a paired site
24171949	70 years	White	Married (including common law)	Unknown	4B	cX	c0	c1	8010/3: Carcinoma, NOS	0	None/Unknown	No/Unknown	No	No	No	Unknown or size unreasonable (includes any tumor sizes 401-989)	16	2016	Dead (attributable to this cancer dx)	1	Dead	One primary only	Positive histology	Yes	Female	Blank(s)	Blank(s)	Blank(s)	Blank(s)	Blank(s)	Blank(s)	Blank(s)	Blank(s)	Blank(s)	Blank(s)	4B	cX	c0	c1	Blank(s)	White	Corpus Uteri	541	8010	Not a paired site
24186397	63 years	White	Married (including common law)	Undifferentiated; anaplastic; Grade IV	4B	c3B	c1	p1	8010/3: Carcinoma, NOS	0	Beam radiation	Yes	No	No	Yes	Unknown or size unreasonable (includes any tumor sizes 401-989)	14	2016	Alive or dead of other cause	8	Dead	One primary only	Positive histology	Yes	Female	Blank(s)	Blank(s)	Blank(s)	Blank(s)	Blank(s)	Blank(s)	Blank(s)	Blank(s)	Blank(s)	Blank(s)	4B	c3B	c1	p1	Blank(s)	Asian or Pacific Islander	Corpus Uteri	541	8010	Not a paired site
24201600	31 years	Other (American Indian/AK Native, Asian/Pacific Islander)	Single (never married)	Unknown	4B	cX	cX	p1	8000/3: Neoplasm, malignant	0	Beam radiation	Yes	No	No	No	Unknown or size unreasonable (includes any tumor sizes 401-989)	31	2016	Dead (attributable to this cancer dx)	10	Dead	One primary only	Positive histology	Yes	Female	Blank(s)	Blank(s)	Blank(s)	Blank(s)	Blank(s)	Blank(s)	Blank(s)	Blank(s)	Blank(s)	Blank(s)	4B	cX	cX	p1	Blank(s)	White	Corpus Uteri	541	8000	Not a paired site
24228522	77 years	White	Married (including common law)	Poorly differentiated; Grade III	4B	cX	cX	c1	8950/3: Mullerian mixed tumor	0	None/Unknown	Yes	No	No	No	137	87	2016	Dead (attributable to this cancer dx)	10	Dead	One primary only	Positive histology	Yes	Female	Blank(s)	Blank(s)	Blank(s)	Blank(s)	Blank(s)	Blank(s)	Blank(s)	Blank(s)	Blank(s)	Blank(s)	4B	cX	cX	c1	Blank(s)	White	Corpus Uteri	541	8950	Not a paired site
24238736	57 years	Other (American Indian/AK Native, Asian/Pacific Islander)	Married (including common law)	Unknown	4B	c3B	c1	c1	8323/3: Mixed cell adenocarcinoma	0	None/Unknown	Yes	No	No	No	75	55	2016	Dead (attributable to this cancer dx)	7	Dead	One primary only	Positive histology	Yes	Female	Blank(s)	Blank(s)	Blank(s)	Blank(s)	Blank(s)	Blank(s)	Blank(s)	Blank(s)	Blank(s)	Blank(s)	4B	c3B	c1	c1	Blank(s)	White	Corpus Uteri	541	8323	Not a paired site
24250673	82 years	White	Single (never married)	Unknown	4B	cX	cX	c1	8480/3: Mucinous adenocarcinoma	0	None/Unknown	No/Unknown	No	Yes	Yes	Unknown or size unreasonable (includes any tumor sizes 401-989)	Unable to calculate	2016	Dead (attributable to this cancer dx)	0	Dead	One primary only	Positive histology	Yes	Female	Blank(s)	Blank(s)	Blank(s)	Blank(s)	Blank(s)	Blank(s)	Blank(s)	Blank(s)	Blank(s)	Blank(s)	4B	cX	cX	c1	Blank(s)	Asian or Pacific Islander	Corpus Uteri	541	8480	Not a paired site
24251230	74 years	White	Divorced	Poorly differentiated; Grade III	4B	cX	c0	p1	8140/3: Adenocarcinoma, NOS	0	None/Unknown	No/Unknown	No	No	Yes	Unknown or size unreasonable (includes any tumor sizes 401-989)	Unable to calculate	2016	Dead (attributable to this cancer dx)	2	Dead	One primary only	Positive histology	Yes	Female	Blank(s)	Blank(s)	Blank(s)	Blank(s)	Blank(s)	Blank(s)	Blank(s)	Blank(s)	Blank(s)	Blank(s)	4B	cX	c0	p1	Blank(s)	White	Corpus Uteri	541	8140	Not a paired site
24290669	52 years	White	Married (including common law)	Unknown	4B	cX	c1	p1	8380/3: Endometrioid carcinoma	0	Beam radiation	Yes	No	No	No	Unknown or size unreasonable (includes any tumor sizes 401-989)	34	2016	Alive or dead of other cause	3	Dead	One primary only	Positive histology	Yes	Female	Blank(s)	Blank(s)	Blank(s)	Blank(s)	Blank(s)	Blank(s)	Blank(s)	Blank(s)	Blank(s)	Blank(s)	4B	cX	c1	p1	Blank(s)	White	Corpus Uteri	541	8380	Not a paired site
24301136	57 years	White	Married (including common law)	Unknown	4B	cX	c0	p1	8010/3: Carcinoma, NOS	0	None/Unknown	No/Unknown	No	Yes	Yes	98	25	2016	Dead (attributable to this cancer dx)	3	Dead	One primary only	Positive histology	Yes	Female	Blank(s)	Blank(s)	Blank(s)	Blank(s)	Blank(s)	Blank(s)	Blank(s)	Blank(s)	Blank(s)	Blank(s)	4B	cX	c0	p1	Blank(s)	Black	Corpus Uteri	541	8010	Not a paired site
24302976	85 years	White	Widowed	Unknown	4B	p3A	p2	c1	8380/3: Endometrioid carcinoma	50	None/Unknown	Yes	No	Yes	Yes	80	53	2016	Dead (attributable to this cancer dx)	7	Dead	One primary only	Positive histology	Yes	Female	Blank(s)	Blank(s)	Blank(s)	Blank(s)	Blank(s)	Blank(s)	Blank(s)	Blank(s)	Blank(s)	Blank(s)	4B	p3A	p2	c1	Blank(s)	Black	Corpus Uteri	541	8380	Not a paired site
24314750	59 years	White	Married (including common law)	Undifferentiated; anaplastic; Grade IV	Not applicable	Not applicable	Not applicable	Not applicable	8805/3: Undifferentiated sarcoma	0	None/Unknown	No/Unknown	Unknown	Unknown	Unknown	Unknown or size unreasonable (includes any tumor sizes 401-989)	Unable to calculate	2016	Dead (attributable to this cancer dx)	0	Dead	One primary only	Positive histology	Yes	Female	Blank(s)	Blank(s)	Blank(s)	Blank(s)	Blank(s)	Blank(s)	Blank(s)	Blank(s)	Blank(s)	Blank(s)	Not applicable	Not applicable	Not applicable	Not applicable	Blank(s)	White	Corpus Uteri	541	8805	Not a paired site
24340533	61 years	White	Married (including common law)	Undifferentiated; anaplastic; Grade IV	4B	c3B	c1	c1	8380/3: Endometrioid carcinoma	0	Beam radiation	No/Unknown	Yes	No	Yes	Unknown or size unreasonable (includes any tumor sizes 401-989)	10	2016	Dead (attributable to this cancer dx)	1	Dead	One primary only	Positive histology	Yes	Female	Blank(s)	Blank(s)	Blank(s)	Blank(s)	Blank(s)	Blank(s)	Blank(s)	Blank(s)	Blank(s)	Blank(s)	4B	c3B	c1	c1	Blank(s)	White	Corpus Uteri	541	8380	Not a paired site
24341781	56 years	White	Unknown	Undifferentiated; anaplastic; Grade IV	4B	c3B	c0	c1	8380/3: Endometrioid carcinoma	0	None/Unknown	No/Unknown	No	No	No	Unknown or size unreasonable (includes any tumor sizes 401-989)	Unable to calculate	2016	Dead (missing/unknown COD)	3	Dead	One primary only	Positive histology	Yes	Female	Blank(s)	Blank(s)	Blank(s)	Blank(s)	Blank(s)	Blank(s)	Blank(s)	Blank(s)	Blank(s)	Blank(s)	4B	c3B	c0	c1	Blank(s)	White	Corpus Uteri	541	8380	Not a paired site
24370503	72 years	White	Married (including common law)	Unknown	IVB	T3b	N1	M1	8380/3: Endometrioid carcinoma	0	Beam radiation	No/Unknown	No	No	No	Unknown or size unreasonable (includes any tumor sizes 401-989)	5	2015	Dead (attributable to this cancer dx)	3	Dead	One primary only	Positive histology	Yes	Female	Blank(s)	IVB	Blank(s)	T3b	N1	M1	Blank(s)	Blank(s)	Blank(s)	Blank(s)	Blank(s)	Blank(s)	Blank(s)	Blank(s)	999	White	Corpus Uteri	541	8380	Not a paired site
24374335	27 years	Black	Married (including common law)	Moderately differentiated; Grade II	IVB	TX	N2	M1	8380/3: Endometrioid carcinoma	0	None/Unknown	Yes	No	No	No	44	14	2015	Dead (attributable to this cancer dx)	5	Dead	One primary only	Positive histology	Yes	Female	Blank(s)	IVB	Blank(s)	TX	N1	M1	Blank(s)	Blank(s)	Blank(s)	Blank(s)	Blank(s)	Blank(s)	Blank(s)	Blank(s)	44	White	Corpus Uteri	541	8380	Not a paired site
24379459	67 years	Other (American Indian/AK Native, Asian/Pacific Islander)	Married (including common law)	Unknown	IVB	T3b	N1	M1	8310/3: Clear cell adenocarcinoma, NOS	0	Combination of beam with implants or isotopes	Yes	No	No	No	Unknown or size unreasonable (includes any tumor sizes 401-989)	115	2015	Alive or dead of other cause	76	Alive	One primary only	Positive histology	Yes	Female	Blank(s)	IVB	Blank(s)	T3b	N1	M1	Blank(s)	Blank(s)	Blank(s)	Blank(s)	Blank(s)	Blank(s)	Blank(s)	Blank(s)	153	Asian or Pacific Islander	Corpus Uteri	541	8310	Not a paired site
24383590	39 years	White	Married (including common law)	Moderately differentiated; Grade II	IVB	TX	N1	M1	8380/3: Endometrioid carcinoma	0	None/Unknown	Yes	No	No	No	Unknown or size unreasonable (includes any tumor sizes 401-989)	35	2015	Dead (attributable to this cancer dx)	8	Dead	One primary only	Positive histology	Yes	Female	Blank(s)	IVB	Blank(s)	TX	N1	M1	Blank(s)	Blank(s)	Blank(s)	Blank(s)	Blank(s)	Blank(s)	Blank(s)	Blank(s)	999	Asian or Pacific Islander	Corpus Uteri	541	8380	Not a paired site
24387351	46 years	White	Divorced	Unknown	IVB	T1a	N0	M1	8380/3: Endometrioid carcinoma	50	Beam radiation	Yes	No	No	No	46	25	2015	Alive or dead of other cause	74	Alive	One primary only	Positive histology	Yes	Female	Blank(s)	IVB	Blank(s)	T1b	N0	M1	Blank(s)	Blank(s)	Blank(s)	Blank(s)	Blank(s)	Blank(s)	Blank(s)	Blank(s)	46	Black	Corpus Uteri	541	8380	Not a paired site
24387869	50 years	Other (American Indian/AK Native, Asian/Pacific Islander)	Single (never married)	Unknown	IVB	TX	N1	M1	8010/3: Carcinoma, NOS	0	None/Unknown	No/Unknown	Unknown	Unknown	Unknown	Unknown or size unreasonable (includes any tumor sizes 401-989)	Unable to calculate	2015	Dead (attributable to this cancer dx)	6	Dead	One primary only	Positive histology	Yes	Female	Blank(s)	IVB	Blank(s)	TX	N1	M1	Blank(s)	Blank(s)	Blank(s)	Blank(s)	Blank(s)	Blank(s)	Blank(s)	Blank(s)	999	Black	Corpus Uteri	541	8010	Not a paired site
24392289	63 years	Black	Single (never married)	Unknown	IVB	T3b	N0	M1	8140/3: Adenocarcinoma, NOS	0	Beam radiation	Yes	No	No	Yes	Unknown or size unreasonable (includes any tumor sizes 401-989)	29	2015	Dead (attributable to this cancer dx)	6	Dead	One primary only	Positive histology	Yes	Female	Blank(s)	IVB	Blank(s)	T3b	N0	M1	Blank(s)	Blank(s)	Blank(s)	Blank(s)	Blank(s)	Blank(s)	Blank(s)	Blank(s)	999	White	Corpus Uteri	541	8140	Not a paired site
24392436	66 years	Other (American Indian/AK Native, Asian/Pacific Islander)	Married (including common law)	Undifferentiated; anaplastic; Grade IV	IVB	T2	N2	M1	8323/3: Mixed cell adenocarcinoma	50	None/Unknown	Yes	No	Yes	Yes	150	115	2015	Dead (attributable to this cancer dx)	7	Dead	One primary only	Positive histology	Yes	Female	Blank(s)	IVB	Blank(s)	T2b	N1	M1	Blank(s)	Blank(s)	Blank(s)	Blank(s)	Blank(s)	Blank(s)	Blank(s)	Blank(s)	150	White	Corpus Uteri	541	8323	Not a paired site
24414458	69 years	Other (American Indian/AK Native, Asian/Pacific Islander)	Married (including common law)	Undifferentiated; anaplastic; Grade IV	IVB	T4	N1	M1	8980/3: Carcinosarcoma, NOS	50	None/Unknown	Yes	Yes	Yes	Yes	150	8	2015	Dead (attributable to this cancer dx)	10	Dead	One primary only	Positive histology	Yes	Female	Blank(s)	NA	Blank(s)	NA	NA	NA	Blank(s)	Blank(s)	Blank(s)	Blank(s)	Blank(s)	Blank(s)	Blank(s)	Blank(s)	150	White	Corpus Uteri	541	8980	Not a paired site
24450935	76 years	Black	Single (never married)	Well differentiated; Grade I	IVB	TX	N1	M1	8380/3: Endometrioid carcinoma	0	None/Unknown	No/Unknown	No	Yes	No	Unknown or size unreasonable (includes any tumor sizes 401-989)	Unable to calculate	2015	Dead (attributable to this cancer dx)	1	Dead	One primary only	Positive histology	Yes	Female	Blank(s)	IVB	Blank(s)	TX	N1	M1	Blank(s)	Blank(s)	Blank(s)	Blank(s)	Blank(s)	Blank(s)	Blank(s)	Blank(s)	999	Asian or Pacific Islander	Corpus Uteri	541	8380	Not a paired site
24480969	55 years	White	Single (never married)	Well differentiated; Grade I	IVB	TX	N1	M1	8380/3: Endometrioid carcinoma	0	Beam radiation	No/Unknown	Yes	No	Unknown	Unknown or size unreasonable (includes any tumor sizes 401-989)	18	2015	Dead (attributable to this cancer dx)	2	Dead	One primary only	Positive histology	Yes	Female	Blank(s)	IVB	Blank(s)	TX	N1	M1	Blank(s)	Blank(s)	Blank(s)	Blank(s)	Blank(s)	Blank(s)	Blank(s)	Blank(s)	999	White	Corpus Uteri	541	8380	Not a paired site
24486321	64 years	White	Single (never married)	Unknown	IVB	T3b	NX	M1	8380/3: Endometrioid carcinoma	0	Beam radiation	Yes	No	No	Yes	Unknown or size unreasonable (includes any tumor sizes 401-989)	11	2015	Dead (attributable to this cancer dx)	4	Dead	One primary only	Positive histology	Yes	Female	Blank(s)	IVB	Blank(s)	T3b	NX	M1	Blank(s)	Blank(s)	Blank(s)	Blank(s)	Blank(s)	Blank(s)	Blank(s)	Blank(s)	999	White	Corpus Uteri	541	8380	Not a paired site
24486698	35 years	White	Single (never married)	Poorly differentiated; Grade III	IVB	T3b	N1	M1	8380/3: Endometrioid carcinoma	0	None/Unknown	No/Unknown	No	No	Yes	68	Unable to calculate	2015	Alive or dead of other cause	83	Alive	One primary only	Positive histology	Yes	Female	Blank(s)	IVB	Blank(s)	T3b	N1	M1	Blank(s)	Blank(s)	Blank(s)	Blank(s)	Blank(s)	Blank(s)	Blank(s)	Blank(s)	68	White	Corpus Uteri	541	8380	Not a paired site
24519074	70 years	Other (American Indian/AK Native, Asian/Pacific Islander)	Married (including common law)	Undifferentiated; anaplastic; Grade IV	IVB	T1a	N0	M1	8020/3: Carcinoma, undifferentiated, NOS	50	Beam radiation	Yes	Yes	No	No	40	35	2015	Alive or dead of other cause	83	Alive	One primary only	Positive histology	Yes	Female	Blank(s)	IVB	Blank(s)	T1b	N0	M1	Blank(s)	Blank(s)	Blank(s)	Blank(s)	Blank(s)	Blank(s)	Blank(s)	Blank(s)	40	White	Corpus Uteri	541	8020	Not a paired site
24519731	53 years	Other (American Indian/AK Native, Asian/Pacific Islander)	Married (including common law)	Unknown	IVB	T1a	N1	M1	8570/3: Adenocarcinoma with squamous metaplasia	0	Combination of beam with implants or isotopes	Yes	No	No	No	Unknown or size unreasonable (includes any tumor sizes 401-989)	71	2015	Dead (attributable to this cancer dx)	6	Dead	One primary only	Positive histology	Yes	Female	Blank(s)	IVB	Blank(s)	T2a	N1	M1	Blank(s)	Blank(s)	Blank(s)	Blank(s)	Blank(s)	Blank(s)	Blank(s)	Blank(s)	999	White	Corpus Uteri	541	8570	Not a paired site
25658236	83 years	White	Widowed	Unknown	IVB	TX	NX	M1	8380/3: Endometrioid carcinoma	0	None/Unknown	No/Unknown	No	No	No	Unknown or size unreasonable (includes any tumor sizes 401-989)	Unable to calculate	2015	Dead (attributable to this cancer dx)	1	Dead	One primary only	Positive histology	Yes	Female	Blank(s)	IVB	Blank(s)	TX	NX	M1	Blank(s)	Blank(s)	Blank(s)	Blank(s)	Blank(s)	Blank(s)	Blank(s)	Blank(s)	999	White	Corpus Uteri	541	8380	Not a paired site
25708004	47 years	White	Married (including common law)	Undifferentiated; anaplastic; Grade IV	IVB	T3a	N0	M1	8441/3: Serous cystadenocarcinoma, NOS	50	None/Unknown	Yes	No	Yes	Yes	75	12	2015	Dead (attributable to this cancer dx)	3	Dead	One primary only	Positive histology	Yes	Female	Blank(s)	IVB	Blank(s)	T3a	N0	M1	Blank(s)	Blank(s)	Blank(s)	Blank(s)	Blank(s)	Blank(s)	Blank(s)	Blank(s)	75	White	Corpus Uteri	541	8441	Not a paired site
25854474	58 years	White	Married (including common law)	Unknown	IVB	T2	N0	M1	8140/3: Adenocarcinoma, NOS	0	Beam radiation	No/Unknown	No	Yes	Yes	94	23	2015	Dead (attributable to this cancer dx)	1	Dead	One primary only	Positive histology	Yes	Female	Blank(s)	IVB	Blank(s)	T2NOS	N0	M1	Blank(s)	Blank(s)	Blank(s)	Blank(s)	Blank(s)	Blank(s)	Blank(s)	Blank(s)	94	White	Corpus Uteri	541	8140	Not a paired site
25870265	77 years	White	Married (including common law)	Undifferentiated; anaplastic; Grade IV	IVB	T3b	N1	M1	8010/3: Carcinoma, NOS	0	Beam radiation	No/Unknown	No	No	No	Unknown or size unreasonable (includes any tumor sizes 401-989)	0	2015	Dead (attributable to this cancer dx)	1	Dead	One primary only	Positive histology	Yes	Female	Blank(s)	IVB	Blank(s)	T3b	N1	M1	Blank(s)	Blank(s)	Blank(s)	Blank(s)	Blank(s)	Blank(s)	Blank(s)	Blank(s)	999	White	Corpus Uteri	541	8010	Not a paired site
25883196	63 years	White	Married (including common law)	Poorly differentiated; Grade III	IVB	T3b	N0	M1	8380/3: Endometrioid carcinoma	0	Beam radiation	No/Unknown	No	No	Yes	Unknown or size unreasonable (includes any tumor sizes 401-989)	5	2015	Dead (attributable to this cancer dx)	1	Dead	One primary only	Positive histology	Yes	Female	Blank(s)	IVB	Blank(s)	T3b	N0	M1	Blank(s)	Blank(s)	Blank(s)	Blank(s)	Blank(s)	Blank(s)	Blank(s)	Blank(s)	999	White	Corpus Uteri	541	8380	Not a paired site
26113481	70 years	White	Divorced	Undifferentiated; anaplastic; Grade IV	IVB	T3a	N0	M1	8441/3: Serous cystadenocarcinoma, NOS	0	None/Unknown	Yes	No	No	Yes	Unknown or size unreasonable (includes any tumor sizes 401-989)	11	2015	Dead (attributable to this cancer dx)	11	Dead	One primary only	Positive histology	Yes	Female	Blank(s)	IVB	Blank(s)	T3a	N0	M1	Blank(s)	Blank(s)	Blank(s)	Blank(s)	Blank(s)	Blank(s)	Blank(s)	Blank(s)	999	Black	Corpus Uteri	541	8441	Not a paired site
26117264	69 years	White	Married (including common law)	Unknown	IVB	TX	NX	M1	8010/3: Carcinoma, NOS	0	Beam radiation	No/Unknown	No	No	No	Unknown or size unreasonable (includes any tumor sizes 401-989)	8	2015	Dead (attributable to this cancer dx)	0	Dead	One primary only	Positive histology	Yes	Female	Blank(s)	IVB	Blank(s)	TX	NX	M1	Blank(s)	Blank(s)	Blank(s)	Blank(s)	Blank(s)	Blank(s)	Blank(s)	Blank(s)	999	White	Corpus Uteri	541	8010	Not a paired site
26210823	68 years	White	Single (never married)	Unknown	IVB	TX	NX	M1	8010/3: Carcinoma, NOS	0	None/Unknown	No/Unknown	No	No	No	Unknown or size unreasonable (includes any tumor sizes 401-989)	Unable to calculate	2015	Dead (attributable to this cancer dx)	1	Dead	One primary only	Positive histology	Yes	Female	Blank(s)	IVB	Blank(s)	TX	NX	M1	Blank(s)	Blank(s)	Blank(s)	Blank(s)	Blank(s)	Blank(s)	Blank(s)	Blank(s)	999	Black	Corpus Uteri	541	8010	Not a paired site
26405968	80 years	White	Widowed	Unknown	IVB	T2	N2	M1	8140/3: Adenocarcinoma, NOS	0	None/Unknown	No/Unknown	No	Yes	Yes	Unknown or size unreasonable (includes any tumor sizes 401-989)	3	2015	Dead (attributable to this cancer dx)	1	Dead	One primary only	Positive histology	Yes	Female	Blank(s)	IVB	Blank(s)	T2NOS	N1	M1	Blank(s)	Blank(s)	Blank(s)	Blank(s)	Blank(s)	Blank(s)	Blank(s)	Blank(s)	999	White	Corpus Uteri	541	8140	Not a paired site
26406209	76 years	Other (American Indian/AK Native, Asian/Pacific Islander)	Widowed	Undifferentiated; anaplastic; Grade IV	IVB	T4	N2	M1	8380/3: Endometrioid carcinoma	61	None/Unknown	No/Unknown	No	No	Yes	35	17	2015	Dead (attributable to this cancer dx)	1	Dead	One primary only	Positive histology	Yes	Female	Blank(s)	IVB	Blank(s)	T4	N1	M1	Blank(s)	Blank(s)	Blank(s)	Blank(s)	Blank(s)	Blank(s)	Blank(s)	Blank(s)	35	White	Corpus Uteri	541	8380	Not a paired site
26409015	42 years	White	Married (including common law)	Poorly differentiated; Grade III	IVB	T3a	N0	M1	8441/3: Serous cystadenocarcinoma, NOS	50	None/Unknown	Yes	No	Yes	Yes	35	17	2015	Dead (attributable to this cancer dx)	50	Dead	One primary only	Positive histology	Yes	Female	Blank(s)	IVB	Blank(s)	T3a	N0	M1	Blank(s)	Blank(s)	Blank(s)	Blank(s)	Blank(s)	Blank(s)	Blank(s)	Blank(s)	35	White	Corpus Uteri	541	8441	Not a paired site
26434689	72 years	White	Married (including common law)	Unknown	IVB	T4	NX	M1	8441/3: Serous cystadenocarcinoma, NOS	0	None/Unknown	Yes	No	No	No	Unknown or size unreasonable (includes any tumor sizes 401-989)	38	2015	Dead (attributable to this cancer dx)	10	Dead	One primary only	Positive histology	Yes	Female	Blank(s)	IVB	Blank(s)	T4	NX	M1	Blank(s)	Blank(s)	Blank(s)	Blank(s)	Blank(s)	Blank(s)	Blank(s)	Blank(s)	999	White	Corpus Uteri	541	8441	Not a paired site
26464290	60 years	White	Divorced	Unknown	IVB	T1a	N0	M1	8380/3: Endometrioid carcinoma	50	None/Unknown	No/Unknown	No	No	No	78	120	2015	Alive or dead of other cause	83	Alive	One primary only	Positive histology	Yes	Female	Blank(s)	IVB	Blank(s)	T1b	N0	M1	Blank(s)	Blank(s)	Blank(s)	Blank(s)	Blank(s)	Blank(s)	Blank(s)	Blank(s)	78	White	Corpus Uteri	541	8380	Not a paired site
26474895	57 years	Other (American Indian/AK Native, Asian/Pacific Islander)	Married (including common law)	Moderately differentiated; Grade II	IVB	T3b	N1	M1	8140/3: Adenocarcinoma, NOS	0	None/Unknown	Yes	Unknown	No	Yes	Unknown or size unreasonable (includes any tumor sizes 401-989)	Unable to calculate	2015	Dead (attributable to this cancer dx)	10	Dead	One primary only	Positive histology	Yes	Female	Blank(s)	IVB	Blank(s)	T3b	N1	M1	Blank(s)	Blank(s)	Blank(s)	Blank(s)	Blank(s)	Blank(s)	Blank(s)	Blank(s)	999	White	Corpus Uteri	541	8140	Not a paired site
26481243	58 years	White	Single (never married)	Poorly differentiated; Grade III	IVB	T1b	N0	M1	8460/3: Papillary serous cystadenocarcinoma	50	None/Unknown	Yes	No	Yes	Yes	50	0	2015	Dead (attributable to this cancer dx)	11	Dead	One primary only	Positive histology	Yes	Female	Blank(s)	IVB	Blank(s)	T2a	N0	M1	Blank(s)	Blank(s)	Blank(s)	Blank(s)	Blank(s)	Blank(s)	Blank(s)	Blank(s)	50	Asian or Pacific Islander	Corpus Uteri	541	8460	Not a paired site
26482066	85 years	White	Married (including common law)	Moderately differentiated; Grade II	IVB	T0	N1	M1	8480/3: Mucinous adenocarcinoma	0	None/Unknown	Yes	No	No	No	000 (no evidence of primary tumor)	209	2015	Alive or dead of other cause	78	Alive	One primary only	Positive histology	Yes	Female	Blank(s)	IVB	Blank(s)	T0	N1	M1	Blank(s)	Blank(s)	Blank(s)	Blank(s)	Blank(s)	Blank(s)	Blank(s)	Blank(s)	0	White	Corpus Uteri	541	8480	Not a paired site
26484446	62 years	White	Divorced	Undifferentiated; anaplastic; Grade IV	IVB	T3b	NX	M1	8010/3: Carcinoma, NOS	0	None/Unknown	No/Unknown	No	No	Yes	Unknown or size unreasonable (includes any tumor sizes 401-989)	Unable to calculate	2015	Dead (attributable to this cancer dx)	0	Dead	One primary only	Positive histology	Yes	Female	Blank(s)	IVB	Blank(s)	T3b	NX	M1	Blank(s)	Blank(s)	Blank(s)	Blank(s)	Blank(s)	Blank(s)	Blank(s)	Blank(s)	999	Black	Corpus Uteri	541	8010	Not a paired site
26488777	67 years	White	Married (including common law)	Poorly differentiated; Grade III	IVB	T3b	N0	M1	8380/3: Endometrioid carcinoma	50	Beam radiation	Yes	No	No	No	50	0	2015	Alive or dead of other cause	17	Alive	One primary only	Positive histology	Yes	Female	Blank(s)	IVB	Blank(s)	T3b	N0	M1	Blank(s)	Blank(s)	Blank(s)	Blank(s)	Blank(s)	Blank(s)	Blank(s)	Blank(s)	50	Asian or Pacific Islander	Corpus Uteri	541	8380	Not a paired site
26496948	47 years	White	Married (including common law)	Unknown	IVB	TX	N1	M1	8441/3: Serous cystadenocarcinoma, NOS	50	None/Unknown	Yes	No	No	No	Unknown or size unreasonable (includes any tumor sizes 401-989)	8	2015	Dead (attributable to this cancer dx)	9	Dead	One primary only	Positive histology	Yes	Female	Blank(s)	IVB	Blank(s)	TX	N1	M1	Blank(s)	Blank(s)	Blank(s)	Blank(s)	Blank(s)	Blank(s)	Blank(s)	Blank(s)	999	White	Corpus Uteri	541	8441	Not a paired site
26498069	52 years	White	Married (including common law)	Poorly differentiated; Grade III	IVB	T3b	N2	M1	8310/3: Clear cell adenocarcinoma, NOS	50	None/Unknown	No/Unknown	No	No	Yes	90	3	2015	Dead (attributable to this cancer dx)	3	Dead	One primary only	Positive histology	Yes	Female	Blank(s)	IVB	Blank(s)	T3b	N1	M1	Blank(s)	Blank(s)	Blank(s)	Blank(s)	Blank(s)	Blank(s)	Blank(s)	Blank(s)	90	White	Corpus Uteri	541	8310	Not a paired site
26503084	51 years	White	Single (never married)	Unknown	IVB	T3b	N2	M1	8980/3: Carcinosarcoma, NOS	50	None/Unknown	Yes	No	No	Yes	141	0	2015	Dead (attributable to this cancer dx)	9	Dead	One primary only	Positive histology	Yes	Female	Blank(s)	NA	Blank(s)	NA	NA	NA	Blank(s)	Blank(s)	Blank(s)	Blank(s)	Blank(s)	Blank(s)	Blank(s)	Blank(s)	141	White	Corpus Uteri	541	8980	Not a paired site
26529334	52 years	White	Divorced	Unknown	IVB	TX	NX	M1	8441/3: Serous cystadenocarcinoma, NOS	0	None/Unknown	No/Unknown	No	Unknown	No	Unknown or size unreasonable (includes any tumor sizes 401-989)	Unable to calculate	2015	Dead (attributable to this cancer dx)	4	Dead	One primary only	Positive histology	Yes	Female	Blank(s)	IVB	Blank(s)	TX	NX	M1	Blank(s)	Blank(s)	Blank(s)	Blank(s)	Blank(s)	Blank(s)	Blank(s)	Blank(s)	999	White	Corpus Uteri	541	8441	Not a paired site
26532017	82 years	White	Widowed	Poorly differentiated; Grade III	IVB	T3a	N1	M1	8380/3: Endometrioid carcinoma	50	Beam radiation	Yes	No	No	No	135	Unable to calculate	2015	Dead (attributable to this cancer dx)	5	Dead	One primary only	Positive histology	Yes	Female	Blank(s)	IVB	Blank(s)	T3a	N1	M1	Blank(s)	Blank(s)	Blank(s)	Blank(s)	Blank(s)	Blank(s)	Blank(s)	Blank(s)	135	White	Corpus Uteri	541	8380	Not a paired site
26533700	36 years	Other (American Indian/AK Native, Asian/Pacific Islander)	Single (never married)	Poorly differentiated; Grade III	IVB	T1NOS	N1	M1	8140/3: Adenocarcinoma, NOS	0	Recommended, unknown if administered	Yes	No	No	Yes	Unknown or size unreasonable (includes any tumor sizes 401-989)	61	2015	Dead (attributable to this cancer dx)	4	Dead	One primary only	Positive histology	Yes	Female	Blank(s)	IVB	Blank(s)	T1NOS	N1	M1	Blank(s)	Blank(s)	Blank(s)	Blank(s)	Blank(s)	Blank(s)	Blank(s)	Blank(s)	999	Asian or Pacific Islander	Corpus Uteri	541	8140	Not a paired site
26534125	86 years	Black	Married (including common law)	Undifferentiated; anaplastic; Grade IV	IVB	T2	NX	M1	8140/3: Adenocarcinoma, NOS	0	Beam radiation	Yes	No	No	No	Unknown or size unreasonable (includes any tumor sizes 401-989)	Unable to calculate	2015	Dead (attributable to this cancer dx)	42	Dead	One primary only	Positive histology	Yes	Female	Blank(s)	IVB	Blank(s)	T2NOS	NX	M1	Blank(s)	Blank(s)	Blank(s)	Blank(s)	Blank(s)	Blank(s)	Blank(s)	Blank(s)	999	Unknown	Corpus Uteri	541	8140	Not a paired site
26564170	84 years	White	Widowed	Moderately differentiated; Grade II	IVB	T3a	N0	M1	8380/3: Endometrioid carcinoma	67	Refused (1988+)	No/Unknown	No	No	No	150	4	2015	Dead (attributable to this cancer dx)	30	Dead	One primary only	Positive histology	Yes	Female	Blank(s)	IVB	Blank(s)	T3a	N0	M1	Blank(s)	Blank(s)	Blank(s)	Blank(s)	Blank(s)	Blank(s)	Blank(s)	Blank(s)	150	Asian or Pacific Islander	Corpus Uteri	541	8380	Not a paired site
26571326	52 years	Other (American Indian/AK Native, Asian/Pacific Islander)	Single (never married)	Unknown	IVB	T4	N1	M1	8140/3: Adenocarcinoma, NOS	0	Beam radiation	Yes	No	No	Yes	Unknown or size unreasonable (includes any tumor sizes 401-989)	3	2015	Alive or dead of other cause	33	Dead	One primary only	Positive histology	Yes	Female	Blank(s)	IVB	Blank(s)	T4	N1	M1	Blank(s)	Blank(s)	Blank(s)	Blank(s)	Blank(s)	Blank(s)	Blank(s)	Blank(s)	999	White	Corpus Uteri	541	8140	Not a paired site
26588470	56 years	Black	Married (including common law)	Poorly differentiated; Grade III	IVB	T2	N1	M1	8010/3: Carcinoma, NOS	0	None/Unknown	Yes	No	No	No	Unknown or size unreasonable (includes any tumor sizes 401-989)	27	2015	Dead (attributable to this cancer dx)	3	Dead	One primary only	Positive histology	Yes	Female	Blank(s)	IVB	Blank(s)	T2b	N1	M1	Blank(s)	Blank(s)	Blank(s)	Blank(s)	Blank(s)	Blank(s)	Blank(s)	Blank(s)	999	White	Corpus Uteri	541	8010	Not a paired site
26618161	50 years	Other (American Indian/AK Native, Asian/Pacific Islander)	Married (including common law)	Poorly differentiated; Grade III	IVB	T3b	N0	M1	8950/3: Mullerian mixed tumor	0	Beam radiation	Yes	No	No	Yes	130	143	2015	Dead (attributable to this cancer dx)	9	Dead	One primary only	Positive histology	Yes	Female	Blank(s)	IVB	Blank(s)	T3b	N0	M1	Blank(s)	Blank(s)	Blank(s)	Blank(s)	Blank(s)	Blank(s)	Blank(s)	Blank(s)	130	White	Corpus Uteri	541	8950	Not a paired site
26620501	47 years	White	Single (never married)	Poorly differentiated; Grade III	IVB	T3b	N1	M1	8140/3: Adenocarcinoma, NOS	0	None/Unknown	Yes	No	No	No	Unknown or size unreasonable (includes any tumor sizes 401-989)	56	2015	Dead (attributable to this cancer dx)	10	Dead	One primary only	Positive histology	Yes	Female	Blank(s)	IVB	Blank(s)	T3b	N1	M1	Blank(s)	Blank(s)	Blank(s)	Blank(s)	Blank(s)	Blank(s)	Blank(s)	Blank(s)	999	Asian or Pacific Islander	Corpus Uteri	541	8140	Not a paired site
26623307	51 years	Black	Single (never married)	Poorly differentiated; Grade III	IVB	T3a	N2	M1	8380/3: Endometrioid carcinoma	0	Beam radiation	No/Unknown	No	Yes	Yes	Unknown or size unreasonable (includes any tumor sizes 401-989)	62	2015	Dead (attributable to this cancer dx)	4	Dead	One primary only	Positive histology	Yes	Female	Blank(s)	IVB	Blank(s)	T3a	N1	M1	Blank(s)	Blank(s)	Blank(s)	Blank(s)	Blank(s)	Blank(s)	Blank(s)	Blank(s)	999	Asian or Pacific Islander	Corpus Uteri	541	8380	Not a paired site
26644704	64 years	Other (American Indian/AK Native, Asian/Pacific Islander)	Married (including common law)	Undifferentiated; anaplastic; Grade IV	IVB	T3a	N0	M1	8140/3: Adenocarcinoma, NOS	50	None/Unknown	No/Unknown	No	Yes	Yes	95	8	2015	Dead (attributable to this cancer dx)	1	Dead	One primary only	Positive histology	Yes	Female	Blank(s)	IVB	Blank(s)	T3a	N0	M1	Blank(s)	Blank(s)	Blank(s)	Blank(s)	Blank(s)	Blank(s)	Blank(s)	Blank(s)	95	Asian or Pacific Islander	Corpus Uteri	541	8140	Not a paired site
26653407	61 years	White	Widowed	Undifferentiated; anaplastic; Grade IV	IVB	T3b	N2	M1	8323/3: Mixed cell adenocarcinoma	61	Beam radiation	Yes	No	No	No	85	22	2015	Dead (attributable to this cancer dx)	25	Dead	One primary only	Positive histology	Yes	Female	Blank(s)	IVB	Blank(s)	T3b	N1	M1	Blank(s)	Blank(s)	Blank(s)	Blank(s)	Blank(s)	Blank(s)	Blank(s)	Blank(s)	85	White	Corpus Uteri	541	8323	Not a paired site
26656190	60 years	White	Married (including common law)	Poorly differentiated; Grade III	IVB	T4	N1	M1	8380/3: Endometrioid carcinoma	50	None/Unknown	No/Unknown	No	Yes	Yes	120	18	2015	Dead (attributable to this cancer dx)	0	Dead	One primary only	Positive histology	Yes	Female	Blank(s)	IVB	Blank(s)	T4	N1	M1	Blank(s)	Blank(s)	Blank(s)	Blank(s)	Blank(s)	Blank(s)	Blank(s)	Blank(s)	120	White	Corpus Uteri	541	8380	Not a paired site
26686797	62 years	White	Single (never married)	Undifferentiated; anaplastic; Grade IV	IVB	TX	NX	M1	8441/3: Serous cystadenocarcinoma, NOS	0	None/Unknown	No/Unknown	No	No	Yes	Unknown or size unreasonable (includes any tumor sizes 401-989)	Unable to calculate	2015	Dead (attributable to this cancer dx)	19	Dead	One primary only	Positive histology	Yes	Female	Blank(s)	IVB	Blank(s)	TX	NX	M1	Blank(s)	Blank(s)	Blank(s)	Blank(s)	Blank(s)	Blank(s)	Blank(s)	Blank(s)	999	White	Corpus Uteri	541	8441	Not a paired site
26701299	67 years	White	Widowed	Undifferentiated; anaplastic; Grade IV	IVB	TX	N2	M1	8950/3: Mullerian mixed tumor	0	None/Unknown	Yes	No	No	Yes	130	26	2015	Dead (attributable to this cancer dx)	53	Dead	One primary only	Positive histology	Yes	Female	Blank(s)	IVB	Blank(s)	TX	N1	M1	Blank(s)	Blank(s)	Blank(s)	Blank(s)	Blank(s)	Blank(s)	Blank(s)	Blank(s)	130	White	Corpus Uteri	541	8950	Not a paired site
26707151	67 years	White	Married (including common law)	Poorly differentiated; Grade III	IVB	TX	N1	M1	8980/3: Carcinosarcoma, NOS	0	None/Unknown	No/Unknown	No	No	No	Unknown or size unreasonable (includes any tumor sizes 401-989)	Unable to calculate	2015	Dead (attributable to this cancer dx)	0	Dead	One primary only	Positive histology	Yes	Female	Blank(s)	NA	Blank(s)	NA	NA	NA	Blank(s)	Blank(s)	Blank(s)	Blank(s)	Blank(s)	Blank(s)	Blank(s)	Blank(s)	999	White	Corpus Uteri	541	8980	Not a paired site
26710622	65 years	White	Single (never married)	Poorly differentiated; Grade III	IVB	T3b	N1	M1	8140/3: Adenocarcinoma, NOS	0	None/Unknown	Yes	No	No	No	18	21	2015	Dead (attributable to this cancer dx)	26	Dead	One primary only	Positive histology	Yes	Female	Blank(s)	IVB	Blank(s)	T3b	N1	M1	Blank(s)	Blank(s)	Blank(s)	Blank(s)	Blank(s)	Blank(s)	Blank(s)	Blank(s)	18	White	Corpus Uteri	541	8140	Not a paired site
26713895	61 years	White	Divorced	Unknown	IVB	TX	NX	M1	8010/3: Carcinoma, NOS	0	None/Unknown	No/Unknown	No	Yes	Yes	Unknown or size unreasonable (includes any tumor sizes 401-989)	Unable to calculate	2015	Dead (attributable to this cancer dx)	1	Dead	One primary only	Positive histology	Yes	Female	Blank(s)	IVB	Blank(s)	TX	NX	M1	Blank(s)	Blank(s)	Blank(s)	Blank(s)	Blank(s)	Blank(s)	Blank(s)	Blank(s)	999	White	Corpus Uteri	541	8010	Not a paired site
26716729	51 years	White	Married (including common law)	Unknown	IVB	TX	NX	M1	8010/3: Carcinoma, NOS	0	Beam radiation	No/Unknown	No	Yes	No	34	36	2015	Dead (attributable to this cancer dx)	1	Dead	One primary only	Positive histology	Yes	Female	Blank(s)	IVB	Blank(s)	TX	NX	M1	Blank(s)	Blank(s)	Blank(s)	Blank(s)	Blank(s)	Blank(s)	Blank(s)	Blank(s)	34	White	Corpus Uteri	541	8010	Not a paired site
26723243	59 years	White	Single (never married)	Poorly differentiated; Grade III	IVB	T1a	N0	M1	8441/3: Serous cystadenocarcinoma, NOS	50	None/Unknown	Yes	No	No	No	40	70	2015	Alive or dead of other cause	75	Alive	One primary only	Positive histology	Yes	Female	Blank(s)	IVB	Blank(s)	T1a	N0	M1	Blank(s)	Blank(s)	Blank(s)	Blank(s)	Blank(s)	Blank(s)	Blank(s)	Blank(s)	40	White	Corpus Uteri	541	8441	Not a paired site
26758071	46 years	White	Single (never married)	Undifferentiated; anaplastic; Grade IV	IVB	TX	NX	M1	8140/3: Adenocarcinoma, NOS	0	None/Unknown	Yes	No	No	No	Unknown or size unreasonable (includes any tumor sizes 401-989)	Unable to calculate	2015	Dead (missing/unknown COD)	29	Dead	One primary only	Positive histology	Yes	Female	Blank(s)	IVB	Blank(s)	TX	NX	M1	Blank(s)	Blank(s)	Blank(s)	Blank(s)	Blank(s)	Blank(s)	Blank(s)	Blank(s)	999	White	Corpus Uteri	541	8140	Not a paired site
26766204	47 years	White	Divorced	Poorly differentiated; Grade III	IVB	T3b	N0	M1	8441/3: Serous cystadenocarcinoma, NOS	50	Beam radiation	Yes	No	No	No	31	13	2015	Dead (attributable to this cancer dx)	20	Dead	One primary only	Positive histology	Yes	Female	Blank(s)	IVB	Blank(s)	T3b	N0	M1	Blank(s)	Blank(s)	Blank(s)	Blank(s)	Blank(s)	Blank(s)	Blank(s)	Blank(s)	31	White	Corpus Uteri	541	8441	Not a paired site
26766516	75 years	White	Married (including common law)	Poorly differentiated; Grade III	IVB	T3a	N1	M1	8570/3: Adenocarcinoma with squamous metaplasia	50	Beam radiation	No/Unknown	No	No	Yes	Unknown or size unreasonable (includes any tumor sizes 401-989)	1	2015	Dead (attributable to this cancer dx)	3	Dead	One primary only	Positive histology	Yes	Female	Blank(s)	IVB	Blank(s)	T3a	N1	M1	Blank(s)	Blank(s)	Blank(s)	Blank(s)	Blank(s)	Blank(s)	Blank(s)	Blank(s)	155	Black	Corpus Uteri	541	8570	Not a paired site
26773642	65 years	White	Married (including common law)	Poorly differentiated; Grade III	IVB	T4	N0	M1	8323/3: Mixed cell adenocarcinoma	0	None/Unknown	Yes	No	Yes	Yes	Unknown or size unreasonable (includes any tumor sizes 401-989)	32	2015	Alive or dead of other cause	25	Dead	One primary only	Positive histology	Yes	Female	Blank(s)	IVB	Blank(s)	T4	N0	M1	Blank(s)	Blank(s)	Blank(s)	Blank(s)	Blank(s)	Blank(s)	Blank(s)	Blank(s)	999	White	Corpus Uteri	541	8323	Not a paired site
26773828	51 years	White	Married (including common law)	Unknown	IVB	TX	N0	M1	8460/3: Papillary serous cystadenocarcinoma	0	None/Unknown	Yes	No	Yes	No	54	14	2015	Dead (attributable to this cancer dx)	4	Dead	One primary only	Positive histology	Yes	Female	Blank(s)	IVB	Blank(s)	TX	N0	M1	Blank(s)	Blank(s)	Blank(s)	Blank(s)	Blank(s)	Blank(s)	Blank(s)	Blank(s)	54	Black	Corpus Uteri	541	8460	Not a paired site
26775272	45 years	Black	Single (never married)	Poorly differentiated; Grade III	IVB	T3b	N0	M1	8570/3: Adenocarcinoma with squamous metaplasia	50	Beam radiation	No/Unknown	Yes	No	No	Unknown or size unreasonable (includes any tumor sizes 401-989)	6	2015	Dead (attributable to this cancer dx)	2	Dead	One primary only	Positive histology	Yes	Female	Blank(s)	IVB	Blank(s)	T3b	N0	M1	Blank(s)	Blank(s)	Blank(s)	Blank(s)	Blank(s)	Blank(s)	Blank(s)	Blank(s)	200	White	Corpus Uteri	541	8570	Not a paired site
26795776	86 years	White	Married (including common law)	Poorly differentiated; Grade III	IVB	TX	N0	M1	8380/3: Endometrioid carcinoma	0	Beam radiation	Yes	Yes	No	Yes	Unknown or size unreasonable (includes any tumor sizes 401-989)	42	2015	Dead (attributable to this cancer dx)	6	Dead	One primary only	Positive histology	Yes	Female	Blank(s)	IVB	Blank(s)	TX	N0	M1	Blank(s)	Blank(s)	Blank(s)	Blank(s)	Blank(s)	Blank(s)	Blank(s)	Blank(s)	999	White	Corpus Uteri	541	8380	Not a paired site
26801477	51 years	White	Married (including common law)	Unknown	IVB	TX	N0	M1	8950/3: Mullerian mixed tumor	0	Beam radiation	No/Unknown	No	No	No	Unknown or size unreasonable (includes any tumor sizes 401-989)	5	2015	Dead (attributable to this cancer dx)	1	Dead	One primary only	Positive histology	Yes	Female	Blank(s)	IVB	Blank(s)	TX	N0	M1	Blank(s)	Blank(s)	Blank(s)	Blank(s)	Blank(s)	Blank(s)	Blank(s)	Blank(s)	999	White	Corpus Uteri	541	8950	Not a paired site
26803360	81 years	White	Single (never married)	Unknown	IVB	T3b	N1	M1	8380/3: Endometrioid carcinoma	50	Beam radiation	Yes	No	No	Yes	80	57	2015	Dead (attributable to this cancer dx)	15	Dead	One primary only	Positive histology	Yes	Female	Blank(s)	IVB	Blank(s)	T3b	N1	M1	Blank(s)	Blank(s)	Blank(s)	Blank(s)	Blank(s)	Blank(s)	Blank(s)	Blank(s)	80	White	Corpus Uteri	541	8380	Not a paired site
26838401	62 years	White	Married (including common law)	Moderately differentiated; Grade II	IVB	TX	N0	M1	8380/3: Endometrioid carcinoma	0	Beam radiation	Yes	No	No	No	68	41	2015	Dead (attributable to this cancer dx)	20	Dead	One primary only	Positive histology	Yes	Female	Blank(s)	IVB	Blank(s)	TX	N0	M1	Blank(s)	Blank(s)	Blank(s)	Blank(s)	Blank(s)	Blank(s)	Blank(s)	Blank(s)	68	White	Corpus Uteri	541	8380	Not a paired site
26841841	65 years	Other (American Indian/AK Native, Asian/Pacific Islander)	Married (including common law)	Poorly differentiated; Grade III	IVB	TX	NX	M1	8070/3: Squamous cell carcinoma, NOS	0	None/Unknown	No/Unknown	Unknown	Unknown	Unknown	Unknown or size unreasonable (includes any tumor sizes 401-989)	Unable to calculate	2015	Dead (attributable to this cancer dx)	2	Dead	One primary only	Positive histology	Yes	Female	Blank(s)	IVB	Blank(s)	TX	NX	M1	Blank(s)	Blank(s)	Blank(s)	Blank(s)	Blank(s)	Blank(s)	Blank(s)	Blank(s)	999	Black	Corpus Uteri	541	8070	Not a paired site
26842481	49 years	White	Married (including common law)	Unknown	IVB	TX	N1	M1	8380/3: Endometrioid carcinoma	0	Beam radiation	No/Unknown	No	Yes	Yes	Unknown or size unreasonable (includes any tumor sizes 401-989)	49	2015	Dead (attributable to this cancer dx)	2	Dead	One primary only	Positive histology	Yes	Female	Blank(s)	IVB	Blank(s)	TX	N1	M1	Blank(s)	Blank(s)	Blank(s)	Blank(s)	Blank(s)	Blank(s)	Blank(s)	Blank(s)	999	White	Corpus Uteri	541	8380	Not a paired site
26875184	53 years	Other (American Indian/AK Native, Asian/Pacific Islander)	Married (including common law)	Poorly differentiated; Grade III	IVB	T2	N0	M1	8380/3: Endometrioid carcinoma	0	Beam radiation	Yes	No	No	No	Unknown or size unreasonable (includes any tumor sizes 401-989)	0	2015	Dead (attributable to this cancer dx)	11	Dead	One primary only	Positive histology	Yes	Female	Blank(s)	IVB	Blank(s)	T2NOS	N0	M1	Blank(s)	Blank(s)	Blank(s)	Blank(s)	Blank(s)	Blank(s)	Blank(s)	Blank(s)	999	White	Corpus Uteri	541	8380	Not a paired site
26877747	74 years	White	Married (including common law)	Unknown	IVB	T2	N0	M1	8380/3: Endometrioid carcinoma	0	None/Unknown	Yes	No	Yes	No	67	149	2015	Dead (attributable to this cancer dx)	21	Dead	One primary only	Positive histology	Yes	Female	Blank(s)	IVB	Blank(s)	T2NOS	N0	M1	Blank(s)	Blank(s)	Blank(s)	Blank(s)	Blank(s)	Blank(s)	Blank(s)	Blank(s)	67	Black	Corpus Uteri	541	8380	Not a paired site
26881427	57 years	White	Single (never married)	Poorly differentiated; Grade III	IVB	TX	N1	M1	8380/3: Endometrioid carcinoma	0	Beam radiation	No/Unknown	No	No	Yes	Unknown or size unreasonable (includes any tumor sizes 401-989)	7	2015	Dead (attributable to this cancer dx)	1	Dead	One primary only	Positive histology	Yes	Female	Blank(s)	IVB	Blank(s)	TX	N1	M1	Blank(s)	Blank(s)	Blank(s)	Blank(s)	Blank(s)	Blank(s)	Blank(s)	Blank(s)	999	Black	Corpus Uteri	541	8380	Not a paired site
26885846	73 years	Black	Single (never married)	Unknown	IVB	TX	N0	M1	8140/3: Adenocarcinoma, NOS	0	None/Unknown	Yes	No	Yes	Yes	Unknown or size unreasonable (includes any tumor sizes 401-989)	15	2015	Dead (attributable to this cancer dx)	13	Dead	One primary only	Positive histology	Yes	Female	Blank(s)	IVB	Blank(s)	TX	N0	M1	Blank(s)	Blank(s)	Blank(s)	Blank(s)	Blank(s)	Blank(s)	Blank(s)	Blank(s)	999	White	Corpus Uteri	541	8140	Not a paired site
26886334	71 years	White	Married (including common law)	Unknown	IVB	T4	N1	M1	8441/3: Serous cystadenocarcinoma, NOS	0	Beam radiation	No/Unknown	No	No	No	Unknown or size unreasonable (includes any tumor sizes 401-989)	10	2015	Dead (attributable to this cancer dx)	1	Dead	One primary only	Positive histology	Yes	Female	Blank(s)	IVB	Blank(s)	T4	N1	M1	Blank(s)	Blank(s)	Blank(s)	Blank(s)	Blank(s)	Blank(s)	Blank(s)	Blank(s)	999	Black	Corpus Uteri	541	8441	Not a paired site
26910523	44 years	White	Divorced	Moderately differentiated; Grade II	IVB	T3a	N1	M1	8140/3: Adenocarcinoma, NOS	0	Beam radiation	Yes	No	No	No	Unknown or size unreasonable (includes any tumor sizes 401-989)	326	2015	Dead (attributable to this cancer dx)	26	Dead	One primary only	Positive histology	Yes	Female	Blank(s)	IVB	Blank(s)	T3a	N1	M1	Blank(s)	Blank(s)	Blank(s)	Blank(s)	Blank(s)	Blank(s)	Blank(s)	Blank(s)	999	White	Corpus Uteri	541	8140	Not a paired site
26917629	59 years	White	Married (including common law)	Undifferentiated; anaplastic; Grade IV	IVB	TX	NX	M1	8480/3: Mucinous adenocarcinoma	0	Beam radiation	Yes	No	No	Yes	Unknown or size unreasonable (includes any tumor sizes 401-989)	Unable to calculate	2015	Alive or dead of other cause	75	Alive	One primary only	Positive histology	Yes	Female	Blank(s)	IVB	Blank(s)	TX	NX	M1	Blank(s)	Blank(s)	Blank(s)	Blank(s)	Blank(s)	Blank(s)	Blank(s)	Blank(s)	999	White	Corpus Uteri	541	8480	Not a paired site
26918609	79 years	White	Single (never married)	Poorly differentiated; Grade III	IVB	T3b	N2	M1	8441/3: Serous cystadenocarcinoma, NOS	0	None/Unknown	No/Unknown	No	Yes	No	Unknown or size unreasonable (includes any tumor sizes 401-989)	Unable to calculate	2015	Dead (attributable to this cancer dx)	1	Dead	One primary only	Positive histology	Yes	Female	Blank(s)	IVB	Blank(s)	T3b	N1	M1	Blank(s)	Blank(s)	Blank(s)	Blank(s)	Blank(s)	Blank(s)	Blank(s)	Blank(s)	999	White	Corpus Uteri	541	8441	Not a paired site
26926722	76 years	White	Married (including common law)	Unknown	IVB	TX	N0	M1	8140/3: Adenocarcinoma, NOS	0	Beam radiation	Yes	No	Yes	Yes	Unknown or size unreasonable (includes any tumor sizes 401-989)	18	2015	Dead (attributable to this cancer dx)	13	Dead	One primary only	Positive histology	Yes	Female	Blank(s)	IVB	Blank(s)	TX	N0	M1	Blank(s)	Blank(s)	Blank(s)	Blank(s)	Blank(s)	Blank(s)	Blank(s)	Blank(s)	999	Black	Corpus Uteri	541	8140	Not a paired site
26934585	70 years	Other (American Indian/AK Native, Asian/Pacific Islander)	Single (never married)	Poorly differentiated; Grade III	IVB	TX	N0	M1	8010/3: Carcinoma, NOS	0	None/Unknown	Yes	No	No	Yes	Unknown or size unreasonable (includes any tumor sizes 401-989)	3	2015	Dead (attributable to this cancer dx)	2	Dead	One primary only	Positive histology	Yes	Female	Blank(s)	IVB	Blank(s)	TX	N0	M1	Blank(s)	Blank(s)	Blank(s)	Blank(s)	Blank(s)	Blank(s)	Blank(s)	Blank(s)	160	White	Corpus Uteri	541	8010	Not a paired site
26943925	47 years	White	Married (including common law)	Moderately differentiated; Grade II	IVB	T2	N0	M1	8323/3: Mixed cell adenocarcinoma	50	Beam radiation	No/Unknown	No	No	No	Unknown or size unreasonable (includes any tumor sizes 401-989)	32	2015	Alive or dead of other cause	72	Alive	One primary only	Positive histology	Yes	Female	Blank(s)	IVB	Blank(s)	T2NOS	N0	M1	Blank(s)	Blank(s)	Blank(s)	Blank(s)	Blank(s)	Blank(s)	Blank(s)	Blank(s)	999	White	Corpus Uteri	541	8323	Not a paired site
26949161	55 years	Other (American Indian/AK Native, Asian/Pacific Islander)	Married (including common law)	Unknown	IVB	TX	N2	M1	8460/3: Papillary serous cystadenocarcinoma	0	None/Unknown	No/Unknown	No	Yes	No	Unknown or size unreasonable (includes any tumor sizes 401-989)	Unable to calculate	2015	Dead (attributable to this cancer dx)	2	Dead	One primary only	Positive histology	Yes	Female	Blank(s)	IVB	Blank(s)	TX	N1	M1	Blank(s)	Blank(s)	Blank(s)	Blank(s)	Blank(s)	Blank(s)	Blank(s)	Blank(s)	999	White	Corpus Uteri	541	8460	Not a paired site
26970248	58 years	White	Divorced	Poorly differentiated; Grade III	IVB	T2	N2	M1	8323/3: Mixed cell adenocarcinoma	0	None/Unknown	Yes	No	No	Yes	Unknown or size unreasonable (includes any tumor sizes 401-989)	18	2015	Dead (attributable to this cancer dx)	9	Dead	One primary only	Positive histology	Yes	Female	Blank(s)	IVB	Blank(s)	T2b	N1	M1	Blank(s)	Blank(s)	Blank(s)	Blank(s)	Blank(s)	Blank(s)	Blank(s)	Blank(s)	999	White	Corpus Uteri	541	8323	Not a paired site
26992543	60 years	Other (American Indian/AK Native, Asian/Pacific Islander)	Married (including common law)	Moderately differentiated; Grade II	IVB	T2b	N1	M1	8930/3: Endometrial stromal sarcoma, NOS	65	Beam radiation	No/Unknown	No	No	No	40	21	2015	Alive or dead of other cause	78	Alive	One primary only	Positive histology	Yes	Female	Blank(s)	NA	Blank(s)	NA	NA	NA	Blank(s)	Blank(s)	Blank(s)	Blank(s)	Blank(s)	Blank(s)	Blank(s)	Blank(s)	40	White	Corpus Uteri	541	8930	Not a paired site
26996369	49 years	White	Married (including common law)	Unknown	IVB	T3b	N2	M1	8380/3: Endometrioid carcinoma	50	Beam radiation	Yes	No	No	No	40	14	2015	Alive or dead of other cause	76	Alive	One primary only	Positive histology	Yes	Female	Blank(s)	IVB	Blank(s)	T3b	N1	M1	Blank(s)	Blank(s)	Blank(s)	Blank(s)	Blank(s)	Blank(s)	Blank(s)	Blank(s)	40	White	Corpus Uteri	541	8380	Not a paired site
27032842	64 years	White	Single (never married)	Moderately differentiated; Grade II	IVB	TX	N2	M1	8380/3: Endometrioid carcinoma	0	Beam radiation	No/Unknown	No	No	No	Unknown or size unreasonable (includes any tumor sizes 401-989)	116	2014	Dead (attributable to this cancer dx)	15	Dead	One primary only	Positive histology	Yes	Female	Blank(s)	IVB	Blank(s)	TX	N1	M1	Blank(s)	Blank(s)	Blank(s)	Blank(s)	Blank(s)	Blank(s)	Blank(s)	Blank(s)	999	White	Corpus Uteri	541	8380	Not a paired site
27037331	67 years	White	Married (including common law)	Poorly differentiated; Grade III	IVB	T2	N2	M1	8380/3: Endometrioid carcinoma	0	Combination of beam with implants or isotopes	Yes	No	No	No	70	62	2014	Alive or dead of other cause	91	Alive	One primary only	Positive histology	Yes	Female	Blank(s)	IVB	Blank(s)	T2b	N1	M1	Blank(s)	Blank(s)	Blank(s)	Blank(s)	Blank(s)	Blank(s)	Blank(s)	Blank(s)	70	Asian or Pacific Islander	Corpus Uteri	541	8380	Not a paired site
27038231	68 years	White	Single (never married)	Poorly differentiated; Grade III	IVB	T3a	N1	M1	8980/3: Carcinosarcoma, NOS	50	None/Unknown	Yes	No	No	Yes	110	27	2014	Dead (attributable to this cancer dx)	3	Dead	One primary only	Positive histology	Yes	Female	Blank(s)	NA	Blank(s)	NA	NA	NA	Blank(s)	Blank(s)	Blank(s)	Blank(s)	Blank(s)	Blank(s)	Blank(s)	Blank(s)	110	Asian or Pacific Islander	Corpus Uteri	541	8980	Not a paired site
27038935	78 years	White	Married (including common law)	Poorly differentiated; Grade III	IVB	T2	N2	M1	8041/3: Small cell carcinoma, NOS	0	Beam radiation	Yes	No	Yes	Yes	Unknown or size unreasonable (includes any tumor sizes 401-989)	10	2014	Dead (attributable to this cancer dx)	7	Dead	One primary only	Positive histology	Yes	Female	Blank(s)	IVB	Blank(s)	T2NOS	N1	M1	Blank(s)	Blank(s)	Blank(s)	Blank(s)	Blank(s)	Blank(s)	Blank(s)	Blank(s)	999	White	Corpus Uteri	541	8041	Not a paired site
27040844	63 years	White	Single (never married)	Poorly differentiated; Grade III	IVB	T3a	N1	M1	8140/3: Adenocarcinoma, NOS	50	None/Unknown	No/Unknown	No	No	No	Unknown or size unreasonable (includes any tumor sizes 401-989)	63	2014	Alive or dead of other cause	2	Alive	One primary only	Positive histology	Yes	Female	Blank(s)	IVB	Blank(s)	T3a	N1	M1	Blank(s)	Blank(s)	Blank(s)	Blank(s)	Blank(s)	Blank(s)	Blank(s)	Blank(s)	999	White	Corpus Uteri	541	8140	Not a paired site
27045183	67 years	Black	Divorced	Poorly differentiated; Grade III	IVB	T4	N1	M1	8380/3: Endometrioid carcinoma	0	None/Unknown	No/Unknown	No	Yes	Yes	Unknown or size unreasonable (includes any tumor sizes 401-989)	Unable to calculate	2014	Dead (attributable to this cancer dx)	2	Dead	One primary only	Positive histology	Yes	Female	Blank(s)	IVB	Blank(s)	T4	N1	M1	Blank(s)	Blank(s)	Blank(s)	Blank(s)	Blank(s)	Blank(s)	Blank(s)	Blank(s)	999	Asian or Pacific Islander	Corpus Uteri	541	8380	Not a paired site
27060070	54 years	White	Single (never married)	Undifferentiated; anaplastic; Grade IV	IVB	T1a	N0	M1	8380/3: Endometrioid carcinoma	0	Beam radiation	Yes	No	No	Yes	Unknown or size unreasonable (includes any tumor sizes 401-989)	9	2014	Dead (attributable to this cancer dx)	3	Dead	One primary only	Positive histology	Yes	Female	Blank(s)	IVB	Blank(s)	T1a	N0	M1	Blank(s)	Blank(s)	Blank(s)	Blank(s)	Blank(s)	Blank(s)	Blank(s)	Blank(s)	999	White	Corpus Uteri	541	8380	Not a paired site
27062587	60 years	White	Married (including common law)	Well differentiated; Grade I	IVB	T3b	N1	M1	8950/3: Mullerian mixed tumor	60	None/Unknown	Yes	No	No	Yes	Unknown or size unreasonable (includes any tumor sizes 401-989)	55	2014	Dead (attributable to this cancer dx)	17	Dead	One primary only	Positive histology	Yes	Female	Blank(s)	IVB	Blank(s)	T3b	N1	M1	Blank(s)	Blank(s)	Blank(s)	Blank(s)	Blank(s)	Blank(s)	Blank(s)	Blank(s)	999	White	Corpus Uteri	541	8950	Not a paired site
27064153	60 years	White	Married (including common law)	Undifferentiated; anaplastic; Grade IV	IVB	T3a	N2	M1	8323/3: Mixed cell adenocarcinoma	50	None/Unknown	Yes	No	Yes	No	Unknown or size unreasonable (includes any tumor sizes 401-989)	Unable to calculate	2014	Dead (attributable to this cancer dx)	15	Dead	One primary only	Positive histology	Yes	Female	Blank(s)	IVB	Blank(s)	T3a	N1	M1	Blank(s)	Blank(s)	Blank(s)	Blank(s)	Blank(s)	Blank(s)	Blank(s)	Blank(s)	999	White	Corpus Uteri	541	8323	Not a paired site
27076353	46 years	White	Single (never married)	Undifferentiated; anaplastic; Grade IV	IVB	TX	NX	M1	8323/3: Mixed cell adenocarcinoma	0	None/Unknown	No/Unknown	Yes	Yes	Yes	Unknown or size unreasonable (includes any tumor sizes 401-989)	65	2014	Alive or dead of other cause	3	Dead	One primary only	Positive histology	Yes	Female	Blank(s)	IVB	Blank(s)	TX	NX	M1	Blank(s)	Blank(s)	Blank(s)	Blank(s)	Blank(s)	Blank(s)	Blank(s)	Blank(s)	999	Black	Corpus Uteri	541	8323	Not a paired site
27079768	53 years	White	Married (including common law)	Moderately differentiated; Grade II	IVB	T4	N0	M1	8380/3: Endometrioid carcinoma	0	None/Unknown	Yes	No	No	Yes	Unknown or size unreasonable (includes any tumor sizes 401-989)	10	2014	Dead (attributable to this cancer dx)	52	Dead	One primary only	Positive histology	Yes	Female	Blank(s)	IVB	Blank(s)	T4	N0	M1	Blank(s)	Blank(s)	Blank(s)	Blank(s)	Blank(s)	Blank(s)	Blank(s)	Blank(s)	999	White	Corpus Uteri	541	8380	Not a paired site
27088182	31 years	White	Married (including common law)	Poorly differentiated; Grade III	IVB	TX	N2	M1	8441/3: Serous cystadenocarcinoma, NOS	0	None/Unknown	No/Unknown	No	No	Unknown	Unknown or size unreasonable (includes any tumor sizes 401-989)	Unable to calculate	2014	Dead (attributable to this cancer dx)	14	Dead	One primary only	Positive histology	Yes	Female	Blank(s)	IVB	Blank(s)	TX	N1	M1	Blank(s)	Blank(s)	Blank(s)	Blank(s)	Blank(s)	Blank(s)	Blank(s)	Blank(s)	999	White	Corpus Uteri	541	8441	Not a paired site
27097568	49 years	White	Married (including common law)	Unknown	IVB	TX	N0	M1	8380/3: Endometrioid carcinoma	0	None/Unknown	Yes	No	No	No	65	14	2014	Alive or dead of other cause	94	Alive	One primary only	Positive histology	Yes	Female	Blank(s)	IVB	Blank(s)	TX	N0	M1	Blank(s)	Blank(s)	Blank(s)	Blank(s)	Blank(s)	Blank(s)	Blank(s)	Blank(s)	65	White	Corpus Uteri	541	8380	Not a paired site
27105375	68 years	Other (American Indian/AK Native, Asian/Pacific Islander)	Married (including common law)	Poorly differentiated; Grade III	IVB	T1a	N2	M1	8380/3: Endometrioid carcinoma	0	None/Unknown	No/Unknown	No	Yes	Yes	Unknown or size unreasonable (includes any tumor sizes 401-989)	Unable to calculate	2014	Alive or dead of other cause	0	Dead	One primary only	Positive histology	Yes	Female	Blank(s)	IVB	Blank(s)	T1a	N1	M1	Blank(s)	Blank(s)	Blank(s)	Blank(s)	Blank(s)	Blank(s)	Blank(s)	Blank(s)	999	White	Corpus Uteri	541	8380	Not a paired site
27117948	55 years	Other (American Indian/AK Native, Asian/Pacific Islander)	Married (including common law)	Undifferentiated; anaplastic; Grade IV	IVB	TX	NX	M1	8010/3: Carcinoma, NOS	0	Beam radiation	No/Unknown	No	Unknown	No	Unknown or size unreasonable (includes any tumor sizes 401-989)	11	2014	Dead (attributable to this cancer dx)	1	Dead	One primary only	Positive histology	Yes	Female	Blank(s)	IVB	Blank(s)	TX	NX	M1	Blank(s)	Blank(s)	Blank(s)	Blank(s)	Blank(s)	Blank(s)	Blank(s)	Blank(s)	999	Asian or Pacific Islander	Corpus Uteri	541	8010	Not a paired site
27140823	81 years	White	Married (including common law)	Well differentiated; Grade I	IVB	T1NOS	N0	M1	8380/3: Endometrioid carcinoma	0	Beam radiation	Yes	No	No	No	Unknown or size unreasonable (includes any tumor sizes 401-989)	69	2014	Alive or dead of other cause	89	Alive	One primary only	Positive histology	Yes	Female	Blank(s)	IVB	Blank(s)	T1NOS	N0	M1	Blank(s)	Blank(s)	Blank(s)	Blank(s)	Blank(s)	Blank(s)	Blank(s)	Blank(s)	999	White	Corpus Uteri	541	8380	Not a paired site
27149974	54 years	White	Married (including common law)	Poorly differentiated; Grade III	IVB	T3b	N2	M1	8570/3: Adenocarcinoma with squamous metaplasia	50	None/Unknown	Yes	No	No	Yes	Unknown or size unreasonable (includes any tumor sizes 401-989)	21	2014	Alive or dead of other cause	87	Alive	One primary only	Positive histology	Yes	Female	Blank(s)	IVB	Blank(s)	T3b	N1	M1	Blank(s)	Blank(s)	Blank(s)	Blank(s)	Blank(s)	Blank(s)	Blank(s)	Blank(s)	152	White	Corpus Uteri	541	8570	Not a paired site
27162633	61 years	White	Single (never married)	Poorly differentiated; Grade III	IVB	T1NOS	N0	M1	8140/3: Adenocarcinoma, NOS	0	Beam radiation	No/Unknown	No	No	Yes	40	36	2014	Dead (attributable to this cancer dx)	3	Dead	One primary only	Positive histology	Yes	Female	Blank(s)	IVB	Blank(s)	T2a	N0	M1	Blank(s)	Blank(s)	Blank(s)	Blank(s)	Blank(s)	Blank(s)	Blank(s)	Blank(s)	40	White	Corpus Uteri	541	8140	Not a paired site
27165737	61 years	White	Divorced	Poorly differentiated; Grade III	IVB	T3a	N0	M1	8380/3: Endometrioid carcinoma	67	Radiation, NOS method or source not specified	Yes	No	No	No	100	20	2014	Alive or dead of other cause	91	Alive	One primary only	Positive histology	Yes	Female	Blank(s)	IVB	Blank(s)	T3a	N0	M1	Blank(s)	Blank(s)	Blank(s)	Blank(s)	Blank(s)	Blank(s)	Blank(s)	Blank(s)	100	White	Corpus Uteri	541	8380	Not a paired site
27173064	41 years	Other (American Indian/AK Native, Asian/Pacific Islander)	Married (including common law)	Unknown	IVB	T3b	N1	M1	8380/3: Endometrioid carcinoma	50	Beam radiation	Yes	No	No	Yes	65	19	2014	Dead (attributable to this cancer dx)	4	Dead	One primary only	Positive histology	Yes	Female	Blank(s)	IVB	Blank(s)	T3b	N1	M1	Blank(s)	Blank(s)	Blank(s)	Blank(s)	Blank(s)	Blank(s)	Blank(s)	Blank(s)	65	White	Corpus Uteri	541	8380	Not a paired site
27180438	78 years	Unknown	Married (including common law)	Unknown	IVB	T3a	N0	M1	8310/3: Clear cell adenocarcinoma, NOS	0	None/Unknown	No/Unknown	No	No	Yes	90	Unable to calculate	2014	Dead (attributable to this cancer dx)	0	Dead	One primary only	Positive histology	Yes	Female	Blank(s)	IVB	Blank(s)	T3a	N0	M1	Blank(s)	Blank(s)	Blank(s)	Blank(s)	Blank(s)	Blank(s)	Blank(s)	Blank(s)	90	White	Corpus Uteri	541	8310	Not a paired site
27198693	78 years	White	Divorced	Undifferentiated; anaplastic; Grade IV	IVB	T1NOS	N1	M1	8980/3: Carcinosarcoma, NOS	0	Beam radiation	No/Unknown	No	No	Yes	58	38	2014	Dead (attributable to this cancer dx)	2	Dead	One primary only	Positive histology	Yes	Female	Blank(s)	NA	Blank(s)	NA	NA	NA	Blank(s)	Blank(s)	Blank(s)	Blank(s)	Blank(s)	Blank(s)	Blank(s)	Blank(s)	58	White	Corpus Uteri	541	8980	Not a paired site
27204772	51 years	Other (American Indian/AK Native, Asian/Pacific Islander)	Married (including common law)	Unknown	IVB	T3b	N0	M1	8310/3: Clear cell adenocarcinoma, NOS	0	Beam radiation	No/Unknown	No	No	No	70	42	2014	Dead (attributable to this cancer dx)	3	Dead	One primary only	Positive histology	Yes	Female	Blank(s)	IVB	Blank(s)	T3b	N0	M1	Blank(s)	Blank(s)	Blank(s)	Blank(s)	Blank(s)	Blank(s)	Blank(s)	Blank(s)	70	White	Corpus Uteri	541	8310	Not a paired site
27213645	54 years	Other (American Indian/AK Native, Asian/Pacific Islander)	Single (never married)	Unknown	IVB	TX	NX	M1	8441/3: Serous cystadenocarcinoma, NOS	0	Beam radiation	No/Unknown	No	No	Yes	Unknown or size unreasonable (includes any tumor sizes 401-989)	1	2014	Dead (attributable to this cancer dx)	7	Dead	One primary only	Positive histology	Yes	Female	Blank(s)	IVB	Blank(s)	TX	NX	M1	Blank(s)	Blank(s)	Blank(s)	Blank(s)	Blank(s)	Blank(s)	Blank(s)	Blank(s)	999	White	Corpus Uteri	541	8441	Not a paired site
27213871	61 years	White	Single (never married)	Undifferentiated; anaplastic; Grade IV	IVB	T3a	N2	M1	8323/3: Mixed cell adenocarcinoma	0	None/Unknown	No/Unknown	No	No	Yes	Unknown or size unreasonable (includes any tumor sizes 401-989)	Unable to calculate	2014	Dead (attributable to this cancer dx)	1	Dead	One primary only	Positive histology	Yes	Female	Blank(s)	IVB	Blank(s)	T3a	N1	M1	Blank(s)	Blank(s)	Blank(s)	Blank(s)	Blank(s)	Blank(s)	Blank(s)	Blank(s)	999	White	Corpus Uteri	541	8323	Not a paired site
27219287	54 years	Other (American Indian/AK Native, Asian/Pacific Islander)	Divorced	Undifferentiated; anaplastic; Grade IV	IVB	TX	N0	M1	8323/3: Mixed cell adenocarcinoma	0	None/Unknown	No/Unknown	No	No	No	Unknown or size unreasonable (includes any tumor sizes 401-989)	Unable to calculate	2014	Dead (attributable to this cancer dx)	1	Dead	One primary only	Positive histology	Yes	Female	Blank(s)	IVB	Blank(s)	TX	N0	M1	Blank(s)	Blank(s)	Blank(s)	Blank(s)	Blank(s)	Blank(s)	Blank(s)	Blank(s)	999	White	Corpus Uteri	541	8323	Not a paired site
27254649	78 years	White	Married (including common law)	Poorly differentiated; Grade III	IVB	T3a	N2	M1	8380/3: Endometrioid carcinoma	50	None/Unknown	Yes	No	No	Yes	90	34	2014	Dead (attributable to this cancer dx)	26	Dead	One primary only	Positive histology	Yes	Female	Blank(s)	IVB	Blank(s)	T3a	N1	M1	Blank(s)	Blank(s)	Blank(s)	Blank(s)	Blank(s)	Blank(s)	Blank(s)	Blank(s)	90	White	Corpus Uteri	541	8380	Not a paired site
27255328	80 years	White	Widowed	Unknown	IVB	TX	NX	M1	8380/3: Endometrioid carcinoma	0	Beam radiation	No/Unknown	No	No	No	Unknown or size unreasonable (includes any tumor sizes 401-989)	7	2014	Dead (attributable to this cancer dx)	3	Dead	One primary only	Positive histology	Yes	Female	Blank(s)	IVB	Blank(s)	TX	NX	M1	Blank(s)	Blank(s)	Blank(s)	Blank(s)	Blank(s)	Blank(s)	Blank(s)	Blank(s)	999	Asian or Pacific Islander	Corpus Uteri	541	8380	Not a paired site
27265874	57 years	White	Separated	Undifferentiated; anaplastic; Grade IV	IVB	T1b	N0	M1	8460/3: Papillary serous cystadenocarcinoma	50	Beam radiation	Yes	No	No	No	Unknown or size unreasonable (includes any tumor sizes 401-989)	21	2014	Dead (attributable to this cancer dx)	7	Dead	One primary only	Positive histology	Yes	Female	Blank(s)	IVB	Blank(s)	T1c	N0	M1	Blank(s)	Blank(s)	Blank(s)	Blank(s)	Blank(s)	Blank(s)	Blank(s)	Blank(s)	999	Black	Corpus Uteri	541	8460	Not a paired site
27268975	61 years	White	Married (including common law)	Undifferentiated; anaplastic; Grade IV	IVB	T1NOS	N1	M1	8460/3: Papillary serous cystadenocarcinoma	0	None/Unknown	Yes	No	No	No	Unknown or size unreasonable (includes any tumor sizes 401-989)	97	2014	Dead (attributable to this cancer dx)	18	Dead	One primary only	Positive histology	Yes	Female	Blank(s)	IVB	Blank(s)	T1NOS	N1	M1	Blank(s)	Blank(s)	Blank(s)	Blank(s)	Blank(s)	Blank(s)	Blank(s)	Blank(s)	999	Black	Corpus Uteri	541	8460	Not a paired site
27272313	61 years	Black	Married (including common law)	Poorly differentiated; Grade III	IVB	TX	NX	M1	8323/3: Mixed cell adenocarcinoma	0	None/Unknown	No/Unknown	No	No	No	Unknown or size unreasonable (includes any tumor sizes 401-989)	Unable to calculate	2014	Dead (attributable to this cancer dx)	2	Dead	One primary only	Positive histology	Yes	Female	Blank(s)	IVB	Blank(s)	TX	NX	M1	Blank(s)	Blank(s)	Blank(s)	Blank(s)	Blank(s)	Blank(s)	Blank(s)	Blank(s)	999	Black	Corpus Uteri	541	8323	Not a paired site
27311406	68 years	White	Married (including common law)	Poorly differentiated; Grade III	IVB	T1b	N0	M1	8380/3: Endometrioid carcinoma	50	Beam radiation	Yes	No	No	No	60	0	2014	Dead (attributable to this cancer dx)	15	Dead	One primary only	Positive histology	Yes	Female	Blank(s)	IVB	Blank(s)	T1c	N0	M1	Blank(s)	Blank(s)	Blank(s)	Blank(s)	Blank(s)	Blank(s)	Blank(s)	Blank(s)	60	Asian or Pacific Islander	Corpus Uteri	541	8380	Not a paired site
27333407	67 years	Black	Married (including common law)	Undifferentiated; anaplastic; Grade IV	IVB	T3b	N0	M1	8380/3: Endometrioid carcinoma	0	Beam radiation	No/Unknown	No	No	No	25	28	2014	Dead (attributable to this cancer dx)	8	Dead	One primary only	Positive histology	Yes	Female	Blank(s)	IVB	Blank(s)	T3b	N0	M1	Blank(s)	Blank(s)	Blank(s)	Blank(s)	Blank(s)	Blank(s)	Blank(s)	Blank(s)	25	White	Corpus Uteri	541	8380	Not a paired site
27342161	62 years	White	Married (including common law)	Poorly differentiated; Grade III	IVB	T0	N0	M1	8380/3: Endometrioid carcinoma	0	None/Unknown	No/Unknown	No	No	Yes	000 (no evidence of primary tumor)	Unable to calculate	2014	Dead (attributable to this cancer dx)	11	Dead	One primary only	Positive histology	Yes	Female	Blank(s)	IVB	Blank(s)	T0	N0	M1	Blank(s)	Blank(s)	Blank(s)	Blank(s)	Blank(s)	Blank(s)	Blank(s)	Blank(s)	0	Asian or Pacific Islander	Corpus Uteri	541	8380	Not a paired site
27347375	52 years	White	Widowed	Unknown	IVB	T3b	N0	M1	8380/3: Endometrioid carcinoma	0	Beam radiation	Yes	No	No	No	66	30	2014	Dead (attributable to this cancer dx)	72	Dead	One primary only	Positive histology	Yes	Female	Blank(s)	IVB	Blank(s)	T3b	N0	M1	Blank(s)	Blank(s)	Blank(s)	Blank(s)	Blank(s)	Blank(s)	Blank(s)	Blank(s)	66	White	Corpus Uteri	541	8380	Not a paired site
27353113	65 years	White	Married (including common law)	Undifferentiated; anaplastic; Grade IV	IVB	T3b	N2	M1	8570/3: Adenocarcinoma with squamous metaplasia	63	None/Unknown	Yes	No	Yes	Yes	110	3	2014	Dead (attributable to this cancer dx)	9	Dead	One primary only	Positive histology	Yes	Female	Blank(s)	IVB	Blank(s)	T3b	N1	M1	Blank(s)	Blank(s)	Blank(s)	Blank(s)	Blank(s)	Blank(s)	Blank(s)	Blank(s)	110	Asian or Pacific Islander	Corpus Uteri	541	8570	Not a paired site
27368913	77 years	White	Divorced	Unknown	IVB	TX	NX	M1	8140/3: Adenocarcinoma, NOS	0	None/Unknown	Yes	No	Yes	Yes	Unknown or size unreasonable (includes any tumor sizes 401-989)	Unable to calculate	2014	Dead (attributable to this cancer dx)	3	Dead	One primary only	Positive histology	Yes	Female	Blank(s)	IVB	Blank(s)	TX	NX	M1	Blank(s)	Blank(s)	Blank(s)	Blank(s)	Blank(s)	Blank(s)	Blank(s)	Blank(s)	999	White	Corpus Uteri	541	8140	Not a paired site
27370857	36 years	White	Unknown	Unknown	IVB	T1NOS	NX	M1	8800/3: Sarcoma, NOS	0	None/Unknown	No/Unknown	Unknown	Unknown	Unknown	Unknown or size unreasonable (includes any tumor sizes 401-989)	Unable to calculate	2014	Dead (attributable to this cancer dx)	0	Dead	One primary only	Positive histology	Yes	Female	Blank(s)	NA	Blank(s)	NA	NA	NA	Blank(s)	Blank(s)	Blank(s)	Blank(s)	Blank(s)	Blank(s)	Blank(s)	Blank(s)	999	White	Corpus Uteri	541	8800	Not a paired site
27372426	64 years	White	Married (including common law)	Poorly differentiated; Grade III	IVB	T2	N0	M1	8013/3: Large cell neuroendocrine carcinoma	15	Beam radiation	No/Unknown	No	Yes	No	50	30	2014	Dead (attributable to this cancer dx)	1	Dead	One primary only	Positive histology	Yes	Female	Blank(s)	IVB	Blank(s)	T2b	N0	M1	Blank(s)	Blank(s)	Blank(s)	Blank(s)	Blank(s)	Blank(s)	Blank(s)	Blank(s)	50	Black	Corpus Uteri	541	8013	Not a paired site
27397791	58 years	Other (American Indian/AK Native, Asian/Pacific Islander)	Married (including common law)	Poorly differentiated; Grade III	IVB	T3b	N1	M1	8380/3: Endometrioid carcinoma	50	Beam radiation	Yes	No	No	No	31	13	2014	Alive or dead of other cause	95	Alive	One primary only	Positive histology	Yes	Female	Blank(s)	IVB	Blank(s)	T3b	N1	M1	Blank(s)	Blank(s)	Blank(s)	Blank(s)	Blank(s)	Blank(s)	Blank(s)	Blank(s)	31	White	Corpus Uteri	541	8380	Not a paired site
27398235	63 years	White	Married (including common law)	Well differentiated; Grade I	IVB	T3a	N2	M1	8380/3: Endometrioid carcinoma	0	Beam radiation	No/Unknown	No	No	No	Unknown or size unreasonable (includes any tumor sizes 401-989)	Unable to calculate	2014	Dead (attributable to this cancer dx)	23	Dead	One primary only	Positive histology	Yes	Female	Blank(s)	IVB	Blank(s)	T3a	N1	M1	Blank(s)	Blank(s)	Blank(s)	Blank(s)	Blank(s)	Blank(s)	Blank(s)	Blank(s)	189	White	Corpus Uteri	541	8380	Not a paired site
27407574	58 years	Other (American Indian/AK Native, Asian/Pacific Islander)	Single (never married)	Undifferentiated; anaplastic; Grade IV	IVB	T3b	N1	M1	8441/3: Serous cystadenocarcinoma, NOS	0	Beam radiation	Yes	No	No	No	Unknown or size unreasonable (includes any tumor sizes 401-989)	44	2014	Dead (attributable to this cancer dx)	6	Dead	One primary only	Positive histology	Yes	Female	Blank(s)	IVB	Blank(s)	T3b	N1	M1	Blank(s)	Blank(s)	Blank(s)	Blank(s)	Blank(s)	Blank(s)	Blank(s)	Blank(s)	999	White	Corpus Uteri	541	8441	Not a paired site
27416096	60 years	Black	Divorced	Moderately differentiated; Grade II	IVB	T3a	N0	M1	8380/3: Endometrioid carcinoma	50	Beam radiation	No/Unknown	No	No	No	78	22	2014	Dead (missing/unknown COD)	19	Dead	One primary only	Positive histology	Yes	Female	Blank(s)	IVB	Blank(s)	T3a	N0	M1	Blank(s)	Blank(s)	Blank(s)	Blank(s)	Blank(s)	Blank(s)	Blank(s)	Blank(s)	78	White	Corpus Uteri	541	8380	Not a paired site
27424643	60 years	White	Unmarried or Domestic Partner	Poorly differentiated; Grade III	IVB	T3b	N1	M1	8140/3: Adenocarcinoma, NOS	0	None/Unknown	No/Unknown	No	Yes	Yes	44	Unable to calculate	2014	Dead (attributable to this cancer dx)	0	Dead	One primary only	Positive histology	Yes	Female	Blank(s)	IVB	Blank(s)	T3b	N1	M1	Blank(s)	Blank(s)	Blank(s)	Blank(s)	Blank(s)	Blank(s)	Blank(s)	Blank(s)	44	White	Corpus Uteri	541	8140	Not a paired site
27433675	50 years	White	Married (including common law)	Unknown	IVB	T2	N1	M1	8380/3: Endometrioid carcinoma	0	None/Unknown	No/Unknown	No	No	Yes	129	Unable to calculate	2014	Dead (attributable to this cancer dx)	2	Dead	One primary only	Positive histology	Yes	Female	Blank(s)	IVB	Blank(s)	T2NOS	N1	M1	Blank(s)	Blank(s)	Blank(s)	Blank(s)	Blank(s)	Blank(s)	Blank(s)	Blank(s)	129	White	Corpus Uteri	541	8380	Not a paired site
27460400	76 years	Other (American Indian/AK Native, Asian/Pacific Islander)	Married (including common law)	Moderately differentiated; Grade II	IVB	T3a	N2	M1	8380/3: Endometrioid carcinoma	63	Beam radiation	Yes	No	No	No	80	52	2014	Dead (attributable to this cancer dx)	56	Dead	One primary only	Positive histology	Yes	Female	Blank(s)	IVB	Blank(s)	T3a	N1	M1	Blank(s)	Blank(s)	Blank(s)	Blank(s)	Blank(s)	Blank(s)	Blank(s)	Blank(s)	80	White	Corpus Uteri	541	8380	Not a paired site
27464168	59 years	White	Married (including common law)	Undifferentiated; anaplastic; Grade IV	IVB	T4	N2	M1	8441/3: Serous cystadenocarcinoma, NOS	0	Beam radiation	No/Unknown	No	No	No	Unknown or size unreasonable (includes any tumor sizes 401-989)	56	2014	Dead (attributable to this cancer dx)	15	Dead	One primary only	Positive histology	Yes	Female	Blank(s)	IVB	Blank(s)	T4	N1	M1	Blank(s)	Blank(s)	Blank(s)	Blank(s)	Blank(s)	Blank(s)	Blank(s)	Blank(s)	999	Asian or Pacific Islander	Corpus Uteri	541	8441	Not a paired site
27475406	55 years	White	Married (including common law)	Undifferentiated; anaplastic; Grade IV	IVB	T1a	N0	M1	8441/3: Serous cystadenocarcinoma, NOS	0	None/Unknown	Yes	No	Yes	Yes	85	25	2014	Dead (attributable to this cancer dx)	2	Dead	One primary only	Positive histology	Yes	Female	Blank(s)	IVB	Blank(s)	T1a	N0	M1	Blank(s)	Blank(s)	Blank(s)	Blank(s)	Blank(s)	Blank(s)	Blank(s)	Blank(s)	85	White	Corpus Uteri	541	8441	Not a paired site
27480517	64 years	White	Single (never married)	Moderately differentiated; Grade II	IVB	TX	N1	M1	8140/3: Adenocarcinoma, NOS	0	Beam radiation	Yes	No	No	No	25	62	2014	Dead (attributable to this cancer dx)	28	Dead	One primary only	Positive histology	Yes	Female	Blank(s)	IVB	Blank(s)	TX	N1	M1	Blank(s)	Blank(s)	Blank(s)	Blank(s)	Blank(s)	Blank(s)	Blank(s)	Blank(s)	25	White	Corpus Uteri	541	8140	Not a paired site
27497421	63 years	White	Single (never married)	Undifferentiated; anaplastic; Grade IV	IVB	T1NOS	N0	M1	8020/3: Carcinoma, undifferentiated, NOS	0	Beam radiation	No/Unknown	No	No	No	Unknown or size unreasonable (includes any tumor sizes 401-989)	7	2014	Dead (attributable to this cancer dx)	0	Dead	One primary only	Positive histology	Yes	Female	Blank(s)	IVB	Blank(s)	T1NOS	N0	M1	Blank(s)	Blank(s)	Blank(s)	Blank(s)	Blank(s)	Blank(s)	Blank(s)	Blank(s)	999	White	Corpus Uteri	541	8020	Not a paired site
27503565	35 years	Other (American Indian/AK Native, Asian/Pacific Islander)	Married (including common law)	Poorly differentiated; Grade III	IVB	T3b	N1	M1	8140/3: Adenocarcinoma, NOS	0	None/Unknown	Yes	No	Yes	Yes	62	21	2014	Dead (attributable to this cancer dx)	0	Dead	One primary only	Positive histology	Yes	Female	Blank(s)	IVB	Blank(s)	T3b	N1	M1	Blank(s)	Blank(s)	Blank(s)	Blank(s)	Blank(s)	Blank(s)	Blank(s)	Blank(s)	62	White	Corpus Uteri	541	8140	Not a paired site
27506248	55 years	White	Married (including common law)	Poorly differentiated; Grade III	IVB	T3b	N2	M1	8380/3: Endometrioid carcinoma	0	None/Unknown	No/Unknown	No	No	Yes	120	Unable to calculate	2014	Dead (attributable to this cancer dx)	0	Dead	One primary only	Positive histology	Yes	Female	Blank(s)	IVB	Blank(s)	T3b	N1	M1	Blank(s)	Blank(s)	Blank(s)	Blank(s)	Blank(s)	Blank(s)	Blank(s)	Blank(s)	120	White	Corpus Uteri	541	8380	Not a paired site
27511374	57 years	Other (American Indian/AK Native, Asian/Pacific Islander)	Single (never married)	Well differentiated; Grade I	IVB	TX	N1	M1	8323/3: Mixed cell adenocarcinoma	0	Beam radiation	No/Unknown	Yes	Yes	Yes	Unknown or size unreasonable (includes any tumor sizes 401-989)	68	2014	Dead (attributable to this cancer dx)	3	Dead	One primary only	Positive histology	Yes	Female	Blank(s)	IVB	Blank(s)	TX	N1	M1	Blank(s)	Blank(s)	Blank(s)	Blank(s)	Blank(s)	Blank(s)	Blank(s)	Blank(s)	999	White	Corpus Uteri	541	8323	Not a paired site
27522184	82 years	White	Single (never married)	Poorly differentiated; Grade III	IVB	T1b	N1	M1	8380/3: Endometrioid carcinoma	50	None/Unknown	Yes	No	Yes	No	55	0	2014	Dead (attributable to this cancer dx)	19	Dead	One primary only	Positive histology	Yes	Female	Blank(s)	IVB	Blank(s)	T1c	N1	M1	Blank(s)	Blank(s)	Blank(s)	Blank(s)	Blank(s)	Blank(s)	Blank(s)	Blank(s)	55	White	Corpus Uteri	541	8380	Not a paired site
27539074	60 years	White	Married (including common law)	Unknown	IVB	T3a	N0	M1	8140/3: Adenocarcinoma, NOS	21	Beam radiation	No/Unknown	No	No	No	30	0	2014	Dead (attributable to this cancer dx)	2	Dead	One primary only	Positive histology	Yes	Female	Blank(s)	IVB	Blank(s)	T3a	N0	M1	Blank(s)	Blank(s)	Blank(s)	Blank(s)	Blank(s)	Blank(s)	Blank(s)	Blank(s)	30	White	Corpus Uteri	541	8140	Not a paired site
27551726	63 years	White	Married (including common law)	Moderately differentiated; Grade II	IVB	T1NOS	N0	M1	8570/3: Adenocarcinoma with squamous metaplasia	0	Beam radiation	No/Unknown	Yes	Yes	Yes	Unknown or size unreasonable (includes any tumor sizes 401-989)	2	2014	Dead (attributable to this cancer dx)	1	Dead	One primary only	Positive histology	Yes	Female	Blank(s)	IVB	Blank(s)	T1NOS	N0	M1	Blank(s)	Blank(s)	Blank(s)	Blank(s)	Blank(s)	Blank(s)	Blank(s)	Blank(s)	999	White	Corpus Uteri	541	8570	Not a paired site
27560914	65 years	White	Widowed	Unknown	IVB	TX	N2	M1	8380/3: Endometrioid carcinoma	0	Beam radiation	No/Unknown	No	No	Yes	Unknown or size unreasonable (includes any tumor sizes 401-989)	31	2014	Dead (attributable to this cancer dx)	1	Dead	One primary only	Positive histology	Yes	Female	Blank(s)	IVB	Blank(s)	TX	N1	M1	Blank(s)	Blank(s)	Blank(s)	Blank(s)	Blank(s)	Blank(s)	Blank(s)	Blank(s)	999	White	Corpus Uteri	541	8380	Not a paired site
27563285	63 years	Other (American Indian/AK Native, Asian/Pacific Islander)	Single (never married)	Undifferentiated; anaplastic; Grade IV	IVB	T2NOS	N1	M1	8930/3: Endometrial stromal sarcoma, NOS	0	None/Unknown	Yes	Yes	No	No	Unknown or size unreasonable (includes any tumor sizes 401-989)	10	2014	Dead (attributable to this cancer dx)	2	Dead	One primary only	Positive histology	Yes	Female	Blank(s)	NA	Blank(s)	NA	NA	NA	Blank(s)	Blank(s)	Blank(s)	Blank(s)	Blank(s)	Blank(s)	Blank(s)	Blank(s)	180	White	Corpus Uteri	541	8930	Not a paired site
27586344	46 years	White	Single (never married)	Poorly differentiated; Grade III	IVB	T3b	N1	M1	8310/3: Clear cell adenocarcinoma, NOS	50	Beam radiation	No/Unknown	No	No	No	30	61	2014	Dead (attributable to this cancer dx)	5	Dead	One primary only	Positive histology	Yes	Female	Blank(s)	IVB	Blank(s)	T3b	N1	M1	Blank(s)	Blank(s)	Blank(s)	Blank(s)	Blank(s)	Blank(s)	Blank(s)	Blank(s)	30	Black	Corpus Uteri	541	8310	Not a paired site
27586561	56 years	White	Single (never married)	Undifferentiated; anaplastic; Grade IV	IVB	T3b	N0	M1	8460/3: Papillary serous cystadenocarcinoma	63	None/Unknown	Yes	No	No	Yes	62	39	2014	Dead (attributable to this cancer dx)	21	Dead	One primary only	Positive histology	Yes	Female	Blank(s)	IVB	Blank(s)	T3b	N0	M1	Blank(s)	Blank(s)	Blank(s)	Blank(s)	Blank(s)	Blank(s)	Blank(s)	Blank(s)	62	Black	Corpus Uteri	541	8460	Not a paired site
27595026	73 years	White	Divorced	Unknown	IVB	TX	N0	M1	8140/3: Adenocarcinoma, NOS	0	Beam radiation	Yes	No	No	No	Unknown or size unreasonable (includes any tumor sizes 401-989)	44	2014	Dead (attributable to this cancer dx)	61	Dead	One primary only	Positive histology	Yes	Female	Blank(s)	IVB	Blank(s)	TX	N0	M1	Blank(s)	Blank(s)	Blank(s)	Blank(s)	Blank(s)	Blank(s)	Blank(s)	Blank(s)	999	White	Corpus Uteri	541	8140	Not a paired site
27608619	58 years	White	Married (including common law)	Well differentiated; Grade I	IVB	TX	N1	M1	8380/3: Endometrioid carcinoma	0	None/Unknown	No/Unknown	Yes	Yes	No	Unknown or size unreasonable (includes any tumor sizes 401-989)	Unable to calculate	2014	Dead (attributable to this cancer dx)	2	Dead	One primary only	Positive histology	Yes	Female	Blank(s)	IVB	Blank(s)	TX	N1	M1	Blank(s)	Blank(s)	Blank(s)	Blank(s)	Blank(s)	Blank(s)	Blank(s)	Blank(s)	999	White	Corpus Uteri	541	8380	Not a paired site
27626922	63 years	White	Unknown	Poorly differentiated; Grade III	IVB	T3b	N1	M1	8380/3: Endometrioid carcinoma	50	None/Unknown	Yes	No	Yes	Yes	Unknown or size unreasonable (includes any tumor sizes 401-989)	54	2014	Dead (attributable to this cancer dx)	9	Dead	One primary only	Positive histology	Yes	Female	Blank(s)	IVB	Blank(s)	T3b	N1	M1	Blank(s)	Blank(s)	Blank(s)	Blank(s)	Blank(s)	Blank(s)	Blank(s)	Blank(s)	999	Black	Corpus Uteri	541	8380	Not a paired site
27629379	62 years	White	Widowed	Moderately differentiated; Grade II	IVB	TX	N2	M1	8380/3: Endometrioid carcinoma	0	None/Unknown	Yes	No	No	No	45	38	2014	Dead (attributable to this cancer dx)	22	Dead	One primary only	Positive histology	Yes	Female	Blank(s)	IVB	Blank(s)	TX	N1	M1	Blank(s)	Blank(s)	Blank(s)	Blank(s)	Blank(s)	Blank(s)	Blank(s)	Blank(s)	45	White	Corpus Uteri	541	8380	Not a paired site
27657675	70 years	Other (American Indian/AK Native, Asian/Pacific Islander)	Single (never married)	Undifferentiated; anaplastic; Grade IV	IVB	T3b	N0	M1	8140/3: Adenocarcinoma, NOS	0	None/Unknown	Yes	No	No	Yes	120	31	2014	Alive or dead of other cause	79	Dead	One primary only	Positive histology	Yes	Female	Blank(s)	IVB	Blank(s)	T3b	N0	M1	Blank(s)	Blank(s)	Blank(s)	Blank(s)	Blank(s)	Blank(s)	Blank(s)	Blank(s)	120	White	Corpus Uteri	541	8140	Not a paired site
27688925	50 years	Other (American Indian/AK Native, Asian/Pacific Islander)	Married (including common law)	Unknown	IVB	TX	NX	M1	8010/3: Carcinoma, NOS	0	None/Unknown	Yes	No	Yes	Unknown	Unknown or size unreasonable (includes any tumor sizes 401-989)	20	2014	Dead (attributable to this cancer dx)	8	Dead	One primary only	Positive histology	Yes	Female	Blank(s)	IVB	Blank(s)	TX	NX	M1	Blank(s)	Blank(s)	Blank(s)	Blank(s)	Blank(s)	Blank(s)	Blank(s)	Blank(s)	999	White	Corpus Uteri	541	8010	Not a paired site
27715694	64 years	White	Single (never married)	Unknown	IVB	T2	N0	M1	8140/3: Adenocarcinoma, NOS	0	None/Unknown	Yes	No	No	No	Unknown or size unreasonable (includes any tumor sizes 401-989)	0	2014	Dead (attributable to this cancer dx)	11	Dead	One primary only	Positive histology	Yes	Female	Blank(s)	IVB	Blank(s)	T2NOS	N0	M1	Blank(s)	Blank(s)	Blank(s)	Blank(s)	Blank(s)	Blank(s)	Blank(s)	Blank(s)	999	White	Corpus Uteri	541	8140	Not a paired site
27741832	63 years	White	Married (including common law)	Unknown	IVB	T1NOS	N2	M1	8441/3: Serous cystadenocarcinoma, NOS	0	Beam radiation	Yes	No	No	No	Unknown or size unreasonable (includes any tumor sizes 401-989)	26	2014	Dead (attributable to this cancer dx)	6	Dead	One primary only	Positive histology	Yes	Female	Blank(s)	IVB	Blank(s)	T1NOS	N1	M1	Blank(s)	Blank(s)	Blank(s)	Blank(s)	Blank(s)	Blank(s)	Blank(s)	Blank(s)	999	White	Corpus Uteri	541	8441	Not a paired site
27763397	77 years	Black	Married (including common law)	Unknown	IVB	TX	NX	M1	8380/3: Endometrioid carcinoma	0	Beam radiation	No/Unknown	No	No	Yes	Unknown or size unreasonable (includes any tumor sizes 401-989)	9	2013	Alive or dead of other cause	5	Dead	One primary only	Positive histology	Yes	Female	Blank(s)	IVB	Blank(s)	TX	NX	M1	Blank(s)	Blank(s)	Blank(s)	Blank(s)	Blank(s)	Blank(s)	Blank(s)	Blank(s)	999	White	Corpus Uteri	541	8380	Not a paired site
27774114	63 years	White	Divorced	Undifferentiated; anaplastic; Grade IV	IVB	T3a	N0	M1	8441/3: Serous cystadenocarcinoma, NOS	0	None/Unknown	Yes	No	Yes	Yes	110	15	2013	Dead (attributable to this cancer dx)	3	Dead	One primary only	Positive histology	Yes	Female	Blank(s)	IVB	Blank(s)	T3a	N0	M1	Blank(s)	Blank(s)	Blank(s)	Blank(s)	Blank(s)	Blank(s)	Blank(s)	Blank(s)	110	Black	Corpus Uteri	541	8441	Not a paired site
27776636	80 years	Black	Widowed	Poorly differentiated; Grade III	IVB	T3b	N2	M1	8380/3: Endometrioid carcinoma	50	Beam radiation	Yes	No	No	No	50	27	2013	Dead (attributable to this cancer dx)	6	Dead	One primary only	Positive histology	Yes	Female	Blank(s)	IVB	Blank(s)	T3b	N1	M1	Blank(s)	Blank(s)	Blank(s)	Blank(s)	Blank(s)	Blank(s)	Blank(s)	Blank(s)	50	Asian or Pacific Islander	Corpus Uteri	541	8380	Not a paired site
27785340	64 years	White	Single (never married)	Undifferentiated; anaplastic; Grade IV	IVB	T1a	N0	M1	8380/3: Endometrioid carcinoma	50	None/Unknown	Yes	No	Yes	No	53	26	2013	Alive or dead of other cause	96	Alive	One primary only	Positive histology	Yes	Female	Blank(s)	IVB	Blank(s)	T1b	N0	M1	Blank(s)	Blank(s)	Blank(s)	Blank(s)	Blank(s)	Blank(s)	Blank(s)	Blank(s)	53	White	Corpus Uteri	541	8380	Not a paired site
27785756	60 years	Other (American Indian/AK Native, Asian/Pacific Islander)	Married (including common law)	Unknown	IVB	TX	NX	M1	8890/3: Leiomyosarcoma, NOS	50	None/Unknown	No/Unknown	No	No	Yes	Unknown or size unreasonable (includes any tumor sizes 401-989)	Unable to calculate	2013	Alive or dead of other cause	2	Alive	One primary only	Positive histology	Yes	Female	Blank(s)	NA	Blank(s)	NA	NA	NA	Blank(s)	Blank(s)	Blank(s)	Blank(s)	Blank(s)	Blank(s)	Blank(s)	Blank(s)	999	White	Corpus Uteri	541	8890	Not a paired site
27799174	61 years	Other (American Indian/AK Native, Asian/Pacific Islander)	Single (never married)	Poorly differentiated; Grade III	IVB	T3a	N0	M1	8980/3: Carcinosarcoma, NOS	50	Beam radiation	Yes	No	No	No	130	5	2013	Dead (missing/unknown COD)	3	Dead	One primary only	Positive histology	Yes	Female	Blank(s)	NA	Blank(s)	NA	NA	NA	Blank(s)	Blank(s)	Blank(s)	Blank(s)	Blank(s)	Blank(s)	Blank(s)	Blank(s)	130	Black	Corpus Uteri	541	8980	Not a paired site
27838820	66 years	White	Single (never married)	Poorly differentiated; Grade III	IVB	T4	N2	M1	8380/3: Endometrioid carcinoma	32	None/Unknown	No/Unknown	No	No	No	140	1	2013	Dead (attributable to this cancer dx)	1	Dead	One primary only	Positive histology	Yes	Female	Blank(s)	IVB	Blank(s)	T4	N1	M1	Blank(s)	Blank(s)	Blank(s)	Blank(s)	Blank(s)	Blank(s)	Blank(s)	Blank(s)	140	White	Corpus Uteri	541	8380	Not a paired site
27845826	72 years	White	Married (including common law)	Undifferentiated; anaplastic; Grade IV	IVB	T3b	N1	M1	8441/3: Serous cystadenocarcinoma, NOS	50	Beam radiation	Yes	No	No	No	55	30	2013	Dead (attributable to this cancer dx)	15	Dead	One primary only	Positive histology	Yes	Female	Blank(s)	IVB	Blank(s)	T3b	N1	M1	Blank(s)	Blank(s)	Blank(s)	Blank(s)	Blank(s)	Blank(s)	Blank(s)	Blank(s)	55	White	Corpus Uteri	541	8441	Not a paired site
27859870	72 years	White	Married (including common law)	Moderately differentiated; Grade II	IVB	TX	NX	M1	8382/3: Endometrioid adenocarcinoma, secretory variant	0	Beam radiation	Yes	No	No	Yes	Unknown or size unreasonable (includes any tumor sizes 401-989)	43	2013	Dead (attributable to this cancer dx)	24	Dead	One primary only	Positive histology	Yes	Female	Blank(s)	IVB	Blank(s)	TX	NX	M1	Blank(s)	Blank(s)	Blank(s)	Blank(s)	Blank(s)	Blank(s)	Blank(s)	Blank(s)	999	White	Corpus Uteri	541	8382	Not a paired site
27900597	59 years	Other (American Indian/AK Native, Asian/Pacific Islander)	Married (including common law)	Unknown	IVB	T3b	N0	M1	8570/3: Adenocarcinoma with squamous metaplasia	0	Beam radiation	Yes	No	No	No	Unknown or size unreasonable (includes any tumor sizes 401-989)	3	2013	Alive or dead of other cause	1	Dead	One primary only	Positive histology	Yes	Female	Blank(s)	IVB	Blank(s)	T3b	N0	M1	Blank(s)	Blank(s)	Blank(s)	Blank(s)	Blank(s)	Blank(s)	Blank(s)	Blank(s)	999	White	Corpus Uteri	541	8570	Not a paired site
27915078	66 years	White	Married (including common law)	Poorly differentiated; Grade III	IVB	T2	N2	M1	8010/3: Carcinoma, NOS	0	Beam radiation	Yes	No	No	No	Unknown or size unreasonable (includes any tumor sizes 401-989)	10	2013	Dead (attributable to this cancer dx)	7	Dead	One primary only	Positive histology	Yes	Female	Blank(s)	IVB	Blank(s)	T2NOS	N1	M1	Blank(s)	Blank(s)	Blank(s)	Blank(s)	Blank(s)	Blank(s)	Blank(s)	Blank(s)	999	White	Corpus Uteri	541	8010	Not a paired site
27919766	55 years	White	Single (never married)	Undifferentiated; anaplastic; Grade IV	IVB	T1b	N1	M1	8140/3: Adenocarcinoma, NOS	0	None/Unknown	Yes	No	No	No	Unknown or size unreasonable (includes any tumor sizes 401-989)	15	2013	Dead (attributable to this cancer dx)	3	Dead	One primary only	Positive histology	Yes	Female	Blank(s)	IVB	Blank(s)	T3a	N1	M1	Blank(s)	Blank(s)	Blank(s)	Blank(s)	Blank(s)	Blank(s)	Blank(s)	Blank(s)	999	White	Corpus Uteri	541	8140	Not a paired site
27925352	63 years	White	Married (including common law)	Poorly differentiated; Grade III	IVB	TX	N0	M1	8480/3: Mucinous adenocarcinoma	0	Beam radiation	No/Unknown	No	No	Yes	15	7	2013	Dead (attributable to this cancer dx)	13	Dead	One primary only	Positive histology	Yes	Female	Blank(s)	IVB	Blank(s)	TX	N0	M1	Blank(s)	Blank(s)	Blank(s)	Blank(s)	Blank(s)	Blank(s)	Blank(s)	Blank(s)	15	White	Corpus Uteri	541	8480	Not a paired site
27936545	52 years	Black	Single (never married)	Unknown	IVB	T2	N0	M1	8380/3: Endometrioid carcinoma	0	Beam radiation	Yes	No	No	Yes	Unknown or size unreasonable (includes any tumor sizes 401-989)	33	2013	Dead (attributable to this cancer dx)	17	Dead	One primary only	Positive histology	Yes	Female	Blank(s)	IVB	Blank(s)	T2b	N0	M1	Blank(s)	Blank(s)	Blank(s)	Blank(s)	Blank(s)	Blank(s)	Blank(s)	Blank(s)	999	White	Corpus Uteri	541	8380	Not a paired site
27955231	54 years	White	Widowed	Unknown	IVB	TX	N2	M1	8140/3: Adenocarcinoma, NOS	0	Beam radiation	No/Unknown	No	No	Yes	Unknown or size unreasonable (includes any tumor sizes 401-989)	112	2013	Alive or dead of other cause	5	Dead	One primary only	Positive histology	Yes	Female	Blank(s)	IVB	Blank(s)	TX	N1	M1	Blank(s)	Blank(s)	Blank(s)	Blank(s)	Blank(s)	Blank(s)	Blank(s)	Blank(s)	999	Black	Corpus Uteri	541	8140	Not a paired site
27967457	56 years	Other (American Indian/AK Native, Asian/Pacific Islander)	Divorced	Well differentiated; Grade I	IVB	TX	N2	M1	8980/3: Carcinosarcoma, NOS	0	Beam radiation	Yes	No	No	No	Unknown or size unreasonable (includes any tumor sizes 401-989)	25	2013	Dead (attributable to this cancer dx)	23	Dead	One primary only	Positive histology	Yes	Female	Blank(s)	NA	Blank(s)	NA	NA	NA	Blank(s)	Blank(s)	Blank(s)	Blank(s)	Blank(s)	Blank(s)	Blank(s)	Blank(s)	999	American Indian/Alaska Native	Corpus Uteri	541	8980	Not a paired site
27973368	73 years	Black	Married (including common law)	Undifferentiated; anaplastic; Grade IV	IVB	T3a	N1	M1	8380/3: Endometrioid carcinoma	50	Beam radiation	Yes	No	No	No	50	19	2013	Alive or dead of other cause	64	Dead	One primary only	Positive histology	Yes	Female	Blank(s)	IVB	Blank(s)	T3a	N1	M1	Blank(s)	Blank(s)	Blank(s)	Blank(s)	Blank(s)	Blank(s)	Blank(s)	Blank(s)	50	Asian or Pacific Islander	Corpus Uteri	541	8380	Not a paired site
27982022	79 years	Other (American Indian/AK Native, Asian/Pacific Islander)	Widowed	Unknown	IVB	T1a	N1	M1	8070/3: Squamous cell carcinoma, NOS	0	None/Unknown	No/Unknown	No	No	Yes	Unknown or size unreasonable (includes any tumor sizes 401-989)	Unable to calculate	2013	Alive or dead of other cause	4	Dead	One primary only	Positive histology	Yes	Female	Blank(s)	IVB	Blank(s)	T1a	N1	M1	Blank(s)	Blank(s)	Blank(s)	Blank(s)	Blank(s)	Blank(s)	Blank(s)	Blank(s)	182	White	Corpus Uteri	541	8070	Not a paired site
27992638	60 years	White	Married (including common law)	Undifferentiated; anaplastic; Grade IV	IVB	T3a	NX	M1	8140/3: Adenocarcinoma, NOS	0	None/Unknown	No/Unknown	No	No	No	Unknown or size unreasonable (includes any tumor sizes 401-989)	Unable to calculate	2013	Dead (attributable to this cancer dx)	11	Dead	One primary only	Positive histology	Yes	Female	Blank(s)	IVB	Blank(s)	T3a	NX	M1	Blank(s)	Blank(s)	Blank(s)	Blank(s)	Blank(s)	Blank(s)	Blank(s)	Blank(s)	999	White	Corpus Uteri	541	8140	Not a paired site
27994925	68 years	Other (American Indian/AK Native, Asian/Pacific Islander)	Married (including common law)	Unknown	IVB	T3b	N0	M1	8480/3: Mucinous adenocarcinoma	0	None/Unknown	Yes	No	No	No	Unknown or size unreasonable (includes any tumor sizes 401-989)	11	2013	Dead (attributable to this cancer dx)	8	Dead	One primary only	Positive histology	Yes	Female	Blank(s)	IVB	Blank(s)	T3b	N0	M1	Blank(s)	Blank(s)	Blank(s)	Blank(s)	Blank(s)	Blank(s)	Blank(s)	Blank(s)	999	Asian or Pacific Islander	Corpus Uteri	541	8480	Not a paired site
27997346	55 years	White	Single (never married)	Poorly differentiated; Grade III	IVB	T3a	N1	M1	8380/3: Endometrioid carcinoma	50	Beam radiation	No/Unknown	No	No	Yes	Unknown or size unreasonable (includes any tumor sizes 401-989)	19	2013	Dead (attributable to this cancer dx)	2	Dead	One primary only	Positive histology	Yes	Female	Blank(s)	IVB	Blank(s)	T3a	N1	M1	Blank(s)	Blank(s)	Blank(s)	Blank(s)	Blank(s)	Blank(s)	Blank(s)	Blank(s)	999	White	Corpus Uteri	541	8380	Not a paired site
28012711	80 years	White	Divorced	Undifferentiated; anaplastic; Grade IV	IVB	T1a	N2	M1	8950/3: Mullerian mixed tumor	0	None/Unknown	Yes	No	Yes	Unknown	64	44	2013	Dead (attributable to this cancer dx)	6	Dead	One primary only	Positive histology	Yes	Female	Blank(s)	IVB	Blank(s)	T1a	N1	M1	Blank(s)	Blank(s)	Blank(s)	Blank(s)	Blank(s)	Blank(s)	Blank(s)	Blank(s)	64	White	Corpus Uteri	541	8950	Not a paired site
32192535	77 years	White	Widowed	Poorly differentiated; Grade III	IVB	T3b	N0	M1	8380/3: Endometrioid carcinoma	50	None/Unknown	No/Unknown	No	No	Yes	45	11	2013	Alive or dead of other cause	103	Alive	One primary only	Positive histology	Yes	Female	Blank(s)	IVB	Blank(s)	T3b	N0	M1	Blank(s)	Blank(s)	Blank(s)	Blank(s)	Blank(s)	Blank(s)	Blank(s)	Blank(s)	45	White	Corpus Uteri	541	8380	Not a paired site
32279964	66 years	White	Married (including common law)	Unknown	IVB	TX	N1	M1	8010/3: Carcinoma, NOS	0	None/Unknown	No/Unknown	Yes	Yes	No	Unknown or size unreasonable (includes any tumor sizes 401-989)	Unable to calculate	2013	Dead (attributable to this cancer dx)	0	Dead	One primary only	Positive histology	Yes	Female	Blank(s)	IVB	Blank(s)	TX	N1	M1	Blank(s)	Blank(s)	Blank(s)	Blank(s)	Blank(s)	Blank(s)	Blank(s)	Blank(s)	999	White	Corpus Uteri	541	8010	Not a paired site
32293303	61 years	White	Widowed	Undifferentiated; anaplastic; Grade IV	IVB	TX	N2	M1	8010/3: Carcinoma, NOS	0	None/Unknown	No/Unknown	No	Yes	Yes	62	Unable to calculate	2013	Alive or dead of other cause	4	Dead	One primary only	Positive histology	Yes	Female	Blank(s)	IVB	Blank(s)	TX	N1	M1	Blank(s)	Blank(s)	Blank(s)	Blank(s)	Blank(s)	Blank(s)	Blank(s)	Blank(s)	62	White	Corpus Uteri	541	8010	Not a paired site
32474735	47 years	White	Single (never married)	Unknown	IVB	T1NOS	N0	M1	8140/3: Adenocarcinoma, NOS	0	None/Unknown	Yes	No	No	Yes	Unknown or size unreasonable (includes any tumor sizes 401-989)	Unable to calculate	2013	Dead (attributable to this cancer dx)	7	Dead	One primary only	Positive histology	Yes	Female	Blank(s)	IVB	Blank(s)	T1NOS	N0	M1	Blank(s)	Blank(s)	Blank(s)	Blank(s)	Blank(s)	Blank(s)	Blank(s)	Blank(s)	999	White	Corpus Uteri	541	8140	Not a paired site
32490499	71 years	White	Married (including common law)	Undifferentiated; anaplastic; Grade IV	IVB	T3b	N1	M1	8323/3: Mixed cell adenocarcinoma	50	None/Unknown	No/Unknown	No	Yes	Yes	125	19	2013	Dead (attributable to this cancer dx)	3	Dead	One primary only	Positive histology	Yes	Female	Blank(s)	IVB	Blank(s)	T3b	N1	M1	Blank(s)	Blank(s)	Blank(s)	Blank(s)	Blank(s)	Blank(s)	Blank(s)	Blank(s)	125	White	Corpus Uteri	541	8323	Not a paired site
32546622	69 years	White	Married (including common law)	Undifferentiated; anaplastic; Grade IV	IVB	T3a	N0	M1	8380/3: Endometrioid carcinoma	0	Beam radiation	Yes	Yes	No	Yes	100	4	2013	Dead (attributable to this cancer dx)	28	Dead	One primary only	Positive histology	Yes	Female	Blank(s)	IVB	Blank(s)	T3a	N0	M1	Blank(s)	Blank(s)	Blank(s)	Blank(s)	Blank(s)	Blank(s)	Blank(s)	Blank(s)	100	Asian or Pacific Islander	Corpus Uteri	541	8380	Not a paired site
32580617	68 years	White	Divorced	Poorly differentiated; Grade III	IVB	T1a	N0	M1	8013/3: Large cell neuroendocrine carcinoma	50	None/Unknown	Yes	No	No	Yes	49	28	2013	Dead (attributable to this cancer dx)	27	Dead	One primary only	Positive histology	Yes	Female	Blank(s)	IVB	Blank(s)	T1a	N0	M1	Blank(s)	Blank(s)	Blank(s)	Blank(s)	Blank(s)	Blank(s)	Blank(s)	Blank(s)	49	White	Corpus Uteri	541	8013	Not a paired site
32604604	72 years	White	Divorced	Unknown	IVB	TX	NX	M1	8010/3: Carcinoma, NOS	0	None/Unknown	No/Unknown	No	No	Yes	Unknown or size unreasonable (includes any tumor sizes 401-989)	Unable to calculate	2013	Dead (attributable to this cancer dx)	1	Dead	One primary only	Positive histology	Yes	Female	Blank(s)	IVB	Blank(s)	TX	NX	M1	Blank(s)	Blank(s)	Blank(s)	Blank(s)	Blank(s)	Blank(s)	Blank(s)	Blank(s)	230	White	Corpus Uteri	541	8010	Not a paired site
32690528	56 years	White	Married (including common law)	Poorly differentiated; Grade III	IVB	T3b	N1	M1	8010/3: Carcinoma, NOS	0	Beam radiation	Yes	No	No	No	Unknown or size unreasonable (includes any tumor sizes 401-989)	45	2013	Dead (attributable to this cancer dx)	2	Dead	One primary only	Positive histology	Yes	Female	Blank(s)	IVB	Blank(s)	T3b	N1	M1	Blank(s)	Blank(s)	Blank(s)	Blank(s)	Blank(s)	Blank(s)	Blank(s)	Blank(s)	999	White	Corpus Uteri	541	8010	Not a paired site
32777101	73 years	White	Married (including common law)	Poorly differentiated; Grade III	IVB	T3b	N0	M1	8380/3: Endometrioid carcinoma	67	Recommended, unknown if administered	Yes	No	No	No	12	13	2013	Dead (attributable to this cancer dx)	5	Dead	One primary only	Positive histology	Yes	Female	Blank(s)	IVB	Blank(s)	T3b	N0	M1	Blank(s)	Blank(s)	Blank(s)	Blank(s)	Blank(s)	Blank(s)	Blank(s)	Blank(s)	12	White	Corpus Uteri	541	8380	Not a paired site
32807805	65 years	White	Married (including common law)	Undifferentiated; anaplastic; Grade IV	IVB	T3a	N2	M1	8950/3: Mullerian mixed tumor	50	Beam radiation	Yes	No	No	No	70	0	2013	Dead (attributable to this cancer dx)	10	Dead	One primary only	Positive histology	Yes	Female	Blank(s)	IVB	Blank(s)	T3a	N1	M1	Blank(s)	Blank(s)	Blank(s)	Blank(s)	Blank(s)	Blank(s)	Blank(s)	Blank(s)	70	American Indian/Alaska Native	Corpus Uteri	541	8950	Not a paired site
32859910	70 years	White	Single (never married)	Undifferentiated; anaplastic; Grade IV	IVB	T3a	N2	M1	8460/3: Papillary serous cystadenocarcinoma	0	None/Unknown	Yes	No	Yes	No	50	106	2013	Dead (attributable to this cancer dx)	20	Dead	One primary only	Positive histology	Yes	Female	Blank(s)	IVB	Blank(s)	T3a	N1	M1	Blank(s)	Blank(s)	Blank(s)	Blank(s)	Blank(s)	Blank(s)	Blank(s)	Blank(s)	50	American Indian/Alaska Native	Corpus Uteri	541	8460	Not a paired site
32994070	55 years	White	Married (including common law)	Unknown	IVB	T3b	NX	M1	8380/3: Endometrioid carcinoma	0	None/Unknown	No/Unknown	No	No	No	125	Unable to calculate	2013	Dead (attributable to this cancer dx)	3	Dead	One primary only	Positive histology	Yes	Female	Blank(s)	IVB	Blank(s)	T3b	NX	M1	Blank(s)	Blank(s)	Blank(s)	Blank(s)	Blank(s)	Blank(s)	Blank(s)	Blank(s)	125	White	Corpus Uteri	541	8380	Not a paired site
32998208	56 years	White	Married (including common law)	Poorly differentiated; Grade III	IVB	T1b	N0	M1	8246/3: Neuroendocrine carcinoma, NOS	50	None/Unknown	Yes	No	No	No	104	63	2013	Dead (attributable to this cancer dx)	6	Dead	One primary only	Positive histology	Yes	Female	Blank(s)	NA	Blank(s)	NA	NA	NA	Blank(s)	Blank(s)	Blank(s)	Blank(s)	Blank(s)	Blank(s)	Blank(s)	Blank(s)	104	White	Corpus Uteri	541	8246	Not a paired site
33089920	56 years	White	Married (including common law)	Unknown	IVB	T3b	N1	M1	8950/3: Mullerian mixed tumor	50	Beam radiation	Yes	No	No	No	50	12	2013	Dead (attributable to this cancer dx)	10	Dead	One primary only	Positive histology	Yes	Female	Blank(s)	IVB	Blank(s)	T3b	N1	M1	Blank(s)	Blank(s)	Blank(s)	Blank(s)	Blank(s)	Blank(s)	Blank(s)	Blank(s)	50	White	Corpus Uteri	541	8950	Not a paired site
33094416	90+ years	White	Widowed	Unknown	IVB	T2	N2	M1	8140/3: Adenocarcinoma, NOS	0	None/Unknown	No/Unknown	No	No	Yes	48	Unable to calculate	2013	Dead (attributable to this cancer dx)	1	Dead	One primary only	Positive histology	Yes	Female	Blank(s)	IVB	Blank(s)	T2NOS	N1	M1	Blank(s)	Blank(s)	Blank(s)	Blank(s)	Blank(s)	Blank(s)	Blank(s)	Blank(s)	48	White	Corpus Uteri	541	8140	Not a paired site
33144878	79 years	White	Widowed	Poorly differentiated; Grade III	IVB	T4	N2	M1	8246/3: Neuroendocrine carcinoma, NOS	0	None/Unknown	Yes	No	Yes	No	Unknown or size unreasonable (includes any tumor sizes 401-989)	24	2013	Dead (attributable to this cancer dx)	1	Dead	One primary only	Positive histology	Yes	Female	Blank(s)	NA	Blank(s)	NA	NA	NA	Blank(s)	Blank(s)	Blank(s)	Blank(s)	Blank(s)	Blank(s)	Blank(s)	Blank(s)	999	White	Corpus Uteri	541	8246	Not a paired site
33163064	88 years	White	Unknown	Unknown	IVB	T2	N1	M1	8460/3: Papillary serous cystadenocarcinoma	0	None/Unknown	Yes	No	No	No	62	21	2013	Dead (attributable to this cancer dx)	5	Dead	One primary only	Positive histology	Yes	Female	Blank(s)	IVB	Blank(s)	T2NOS	N1	M1	Blank(s)	Blank(s)	Blank(s)	Blank(s)	Blank(s)	Blank(s)	Blank(s)	Blank(s)	62	White	Corpus Uteri	541	8460	Not a paired site
33169009	63 years	White	Married (including common law)	Undifferentiated; anaplastic; Grade IV	IVB	T3b	N2	M1	8010/3: Carcinoma, NOS	0	None/Unknown	Yes	No	Yes	Yes	Unknown or size unreasonable (includes any tumor sizes 401-989)	18	2013	Dead (attributable to this cancer dx)	1	Dead	One primary only	Positive histology	Yes	Female	Blank(s)	IVB	Blank(s)	T3b	N1	M1	Blank(s)	Blank(s)	Blank(s)	Blank(s)	Blank(s)	Blank(s)	Blank(s)	Blank(s)	999	White	Corpus Uteri	541	8010	Not a paired site
33237881	49 years	White	Married (including common law)	Moderately differentiated; Grade II	IVB	T2	N2	M1	8380/3: Endometrioid carcinoma	0	Beam radiation	No/Unknown	No	No	Yes	40	32	2013	Dead (attributable to this cancer dx)	13	Dead	One primary only	Positive histology	Yes	Female	Blank(s)	IVB	Blank(s)	T2NOS	N1	M1	Blank(s)	Blank(s)	Blank(s)	Blank(s)	Blank(s)	Blank(s)	Blank(s)	Blank(s)	40	White	Corpus Uteri	541	8380	Not a paired site
33262711	51 years	White	Single (never married)	Well differentiated; Grade I	IVB	T2	N0	M1	8380/3: Endometrioid carcinoma	50	Radioactive implants (includes brachytherapy) (1988+)	No/Unknown	No	No	Yes	60	23	2013	Alive or dead of other cause	35	Dead	One primary only	Positive histology	Yes	Female	Blank(s)	IVB	Blank(s)	T2b	N0	M1	Blank(s)	Blank(s)	Blank(s)	Blank(s)	Blank(s)	Blank(s)	Blank(s)	Blank(s)	60	White	Corpus Uteri	541	8380	Not a paired site
33269545	72 years	White	Single (never married)	Poorly differentiated; Grade III	IVB	T2	N2	M1	8380/3: Endometrioid carcinoma	40	Beam radiation	No/Unknown	Yes	No	Yes	134	0	2013	Dead (attributable to this cancer dx)	5	Dead	One primary only	Positive histology	Yes	Female	Blank(s)	IVB	Blank(s)	T2b	N1	M1	Blank(s)	Blank(s)	Blank(s)	Blank(s)	Blank(s)	Blank(s)	Blank(s)	Blank(s)	134	Black	Corpus Uteri	541	8380	Not a paired site
33327606	54 years	White	Married (including common law)	Undifferentiated; anaplastic; Grade IV	IVB	T2a	N0	M1	8930/3: Endometrial stromal sarcoma, NOS	50	Beam radiation	Yes	No	Yes	Yes	150	0	2013	Dead (attributable to this cancer dx)	6	Dead	One primary only	Positive histology	Yes	Female	Blank(s)	NA	Blank(s)	NA	NA	NA	Blank(s)	Blank(s)	Blank(s)	Blank(s)	Blank(s)	Blank(s)	Blank(s)	Blank(s)	150	White	Corpus Uteri	541	8930	Not a paired site
33335013	59 years	White	Married (including common law)	Unknown	IVB	TX	N1	M1	8140/3: Adenocarcinoma, NOS	0	None/Unknown	Yes	No	No	Yes	Unknown or size unreasonable (includes any tumor sizes 401-989)	13	2013	Dead (attributable to this cancer dx)	2	Dead	One primary only	Positive histology	Yes	Female	Blank(s)	IVB	Blank(s)	TX	N1	M1	Blank(s)	Blank(s)	Blank(s)	Blank(s)	Blank(s)	Blank(s)	Blank(s)	Blank(s)	999	White	Corpus Uteri	541	8140	Not a paired site
33403262	78 years	White	Divorced	Poorly differentiated; Grade III	IVB	TX	N1	M1	8380/3: Endometrioid carcinoma	0	Beam radiation	Yes	Yes	No	No	Unknown or size unreasonable (includes any tumor sizes 401-989)	43	2013	Dead (attributable to this cancer dx)	3	Dead	One primary only	Positive histology	Yes	Female	Blank(s)	IVB	Blank(s)	TX	N1	M1	Blank(s)	Blank(s)	Blank(s)	Blank(s)	Blank(s)	Blank(s)	Blank(s)	Blank(s)	999	White	Corpus Uteri	541	8380	Not a paired site
33528138	75 years	White	Married (including common law)	Undifferentiated; anaplastic; Grade IV	IVB	T3b	N1	M1	8041/3: Small cell carcinoma, NOS	0	None/Unknown	No/Unknown	No	No	No	Unknown or size unreasonable (includes any tumor sizes 401-989)	Unable to calculate	2013	Dead (attributable to this cancer dx)	1	Dead	One primary only	Positive histology	Yes	Female	Blank(s)	IVB	Blank(s)	T3b	N1	M1	Blank(s)	Blank(s)	Blank(s)	Blank(s)	Blank(s)	Blank(s)	Blank(s)	Blank(s)	999	White	Corpus Uteri	541	8041	Not a paired site
33745215	57 years	White	Divorced	Poorly differentiated; Grade III	IVB	T3b	N1	M1	8140/3: Adenocarcinoma, NOS	0	None/Unknown	Yes	No	No	Yes	Unknown or size unreasonable (includes any tumor sizes 401-989)	4	2013	Dead (attributable to this cancer dx)	9	Dead	One primary only	Positive histology	Yes	Female	Blank(s)	IVB	Blank(s)	T3b	N1	M1	Blank(s)	Blank(s)	Blank(s)	Blank(s)	Blank(s)	Blank(s)	Blank(s)	Blank(s)	999	White	Corpus Uteri	541	8140	Not a paired site
33787621	66 years	White	Married (including common law)	Unknown	IVB	TX	N1	M1	8380/3: Endometrioid carcinoma	0	None/Unknown	No/Unknown	No	No	Yes	Unknown or size unreasonable (includes any tumor sizes 401-989)	Unable to calculate	2013	Dead (attributable to this cancer dx)	10	Dead	One primary only	Positive histology	Yes	Female	Blank(s)	IVB	Blank(s)	TX	N1	M1	Blank(s)	Blank(s)	Blank(s)	Blank(s)	Blank(s)	Blank(s)	Blank(s)	Blank(s)	999	White	Corpus Uteri	541	8380	Not a paired site
33807097	59 years	White	Divorced	Poorly differentiated; Grade III	IVB	T3b	N1	M1	8323/3: Mixed cell adenocarcinoma	50	None/Unknown	No/Unknown	No	No	No	55	55	2013	Dead (attributable to this cancer dx)	7	Dead	One primary only	Positive histology	Yes	Female	Blank(s)	IVB	Blank(s)	T3b	N1	M1	Blank(s)	Blank(s)	Blank(s)	Blank(s)	Blank(s)	Blank(s)	Blank(s)	Blank(s)	55	Black	Corpus Uteri	541	8323	Not a paired site
33811297	83 years	White	Widowed	Poorly differentiated; Grade III	IVB	T3a	N1	M1	8900/3: Rhabdomyosarcoma, NOS	50	None/Unknown	Yes	No	No	Yes	120	0	2013	Dead (attributable to this cancer dx)	6	Dead	One primary only	Positive histology	Yes	Female	Blank(s)	NA	Blank(s)	NA	NA	NA	Blank(s)	Blank(s)	Blank(s)	Blank(s)	Blank(s)	Blank(s)	Blank(s)	Blank(s)	120	Black	Corpus Uteri	541	8900	Not a paired site
33858375	66 years	Other (American Indian/AK Native, Asian/Pacific Islander)	Single (never married)	Poorly differentiated; Grade III	IVB	T3b	N0	M1	8323/3: Mixed cell adenocarcinoma	60	None/Unknown	No/Unknown	Yes	Yes	No	Unknown or size unreasonable (includes any tumor sizes 401-989)	0	2013	Dead (attributable to this cancer dx)	2	Dead	One primary only	Positive histology	Yes	Female	Blank(s)	IVB	Blank(s)	T3b	N0	M1	Blank(s)	Blank(s)	Blank(s)	Blank(s)	Blank(s)	Blank(s)	Blank(s)	Blank(s)	999	White	Corpus Uteri	541	8323	Not a paired site
33888384	58 years	White	Divorced	Undifferentiated; anaplastic; Grade IV	IVB	T4	N1	M1	8380/3: Endometrioid carcinoma	0	None/Unknown	No/Unknown	No	No	No	Unknown or size unreasonable (includes any tumor sizes 401-989)	69	2013	Alive or dead of other cause	5	Dead	One primary only	Positive histology	Yes	Female	Blank(s)	IVB	Blank(s)	T4	N1	M1	Blank(s)	Blank(s)	Blank(s)	Blank(s)	Blank(s)	Blank(s)	Blank(s)	Blank(s)	999	Black	Corpus Uteri	541	8380	Not a paired site
33888664	45 years	White	Married (including common law)	Undifferentiated; anaplastic; Grade IV	IVB	T4	N1	M1	8441/3: Serous cystadenocarcinoma, NOS	64	Beam radiation	No/Unknown	Yes	No	Yes	150	0	2013	Dead (attributable to this cancer dx)	4	Dead	One primary only	Positive histology	Yes	Female	Blank(s)	IVB	Blank(s)	T4	N1	M1	Blank(s)	Blank(s)	Blank(s)	Blank(s)	Blank(s)	Blank(s)	Blank(s)	Blank(s)	150	White	Corpus Uteri	541	8441	Not a paired site
33890472	43 years	White	Divorced	Poorly differentiated; Grade III	IVB	TX	N0	M1	8246/3: Neuroendocrine carcinoma, NOS	0	None/Unknown	No/Unknown	No	No	Yes	Unknown or size unreasonable (includes any tumor sizes 401-989)	0	2013	Dead (attributable to this cancer dx)	0	Dead	One primary only	Positive histology	Yes	Female	Blank(s)	NA	Blank(s)	NA	NA	NA	Blank(s)	Blank(s)	Blank(s)	Blank(s)	Blank(s)	Blank(s)	Blank(s)	Blank(s)	999	Black	Corpus Uteri	541	8246	Not a paired site
33900776	73 years	White	Widowed	Undifferentiated; anaplastic; Grade IV	IVB	T4	N1	M1	8380/3: Endometrioid carcinoma	0	Beam radiation	Yes	No	No	No	Unknown or size unreasonable (includes any tumor sizes 401-989)	20	2013	Dead (attributable to this cancer dx)	28	Dead	One primary only	Positive histology	Yes	Female	Blank(s)	IVB	Blank(s)	T4	N1	M1	Blank(s)	Blank(s)	Blank(s)	Blank(s)	Blank(s)	Blank(s)	Blank(s)	Blank(s)	999	Black	Corpus Uteri	541	8380	Not a paired site
33904613	74 years	White	Divorced	Undifferentiated; anaplastic; Grade IV	IVB	T4	N2	M1	8980/3: Carcinosarcoma, NOS	0	Beam radiation	Yes	No	No	No	69	70	2013	Dead (attributable to this cancer dx)	3	Dead	One primary only	Positive histology	Yes	Female	Blank(s)	NA	Blank(s)	NA	NA	NA	Blank(s)	Blank(s)	Blank(s)	Blank(s)	Blank(s)	Blank(s)	Blank(s)	Blank(s)	69	White	Corpus Uteri	541	8980	Not a paired site
33910504	58 years	Other (American Indian/AK Native, Asian/Pacific Islander)	Married (including common law)	Undifferentiated; anaplastic; Grade IV	IVB	T2	N2	M1	8980/3: Carcinosarcoma, NOS	50	None/Unknown	Yes	No	No	No	35	80	2013	Alive or dead of other cause	66	Dead	One primary only	Positive histology	Yes	Female	Blank(s)	NA	Blank(s)	NA	NA	NA	Blank(s)	Blank(s)	Blank(s)	Blank(s)	Blank(s)	Blank(s)	Blank(s)	Blank(s)	35	White	Corpus Uteri	541	8980	Not a paired site
33954266	72 years	White	Widowed	Poorly differentiated; Grade III	IVB	T1b	N2	M1	8380/3: Endometrioid carcinoma	50	Beam radiation	Yes	No	No	No	50	11	2012	Dead (attributable to this cancer dx)	56	Dead	One primary only	Positive histology	Yes	Female	Blank(s)	IVB	Blank(s)	T3a	N1	M1	Blank(s)	Blank(s)	Blank(s)	Blank(s)	Blank(s)	Blank(s)	Blank(s)	Blank(s)	50	White	Corpus Uteri	541	8380	Not a paired site
33964650	88 years	White	Widowed	Unknown	IVB	T3b	N2	M1	8980/3: Carcinosarcoma, NOS	24	Beam radiation	No/Unknown	No	No	No	115	4	2012	Dead (attributable to this cancer dx)	0	Dead	One primary only	Positive histology	Yes	Female	Blank(s)	NA	Blank(s)	NA	NA	NA	Blank(s)	Blank(s)	Blank(s)	Blank(s)	Blank(s)	Blank(s)	Blank(s)	Blank(s)	115	White	Corpus Uteri	541	8980	Not a paired site
33968495	56 years	White	Married (including common law)	Unknown	IVB	TX	NX	M1	8140/3: Adenocarcinoma, NOS	0	None/Unknown	No/Unknown	No	No	No	68	Unable to calculate	2012	Dead (attributable to this cancer dx)	1	Dead	One primary only	Positive histology	Yes	Female	Blank(s)	IVB	Blank(s)	TX	NX	M1	Blank(s)	Blank(s)	Blank(s)	Blank(s)	Blank(s)	Blank(s)	Blank(s)	Blank(s)	68	White	Corpus Uteri	541	8140	Not a paired site
33973623	80 years	White	Widowed	Undifferentiated; anaplastic; Grade IV	IVB	T1b	N0	M1	8441/3: Serous cystadenocarcinoma, NOS	50	Beam radiation	Yes	Yes	No	No	Unknown or size unreasonable (includes any tumor sizes 401-989)	34	2012	Alive or dead of other cause	110	Alive	One primary only	Positive histology	Yes	Female	Blank(s)	IVB	Blank(s)	T1c	N0	M1	Blank(s)	Blank(s)	Blank(s)	Blank(s)	Blank(s)	Blank(s)	Blank(s)	Blank(s)	999	Asian or Pacific Islander	Corpus Uteri	541	8441	Not a paired site
33977627	79 years	White	Widowed	Unknown	IVB	T3b	N0	M1	8310/3: Clear cell adenocarcinoma, NOS	0	Combination of beam with implants or isotopes	No/Unknown	No	No	No	101	144	2012	Dead (attributable to this cancer dx)	15	Dead	One primary only	Positive histology	Yes	Female	Blank(s)	IVB	Blank(s)	T3b	N0	M1	Blank(s)	Blank(s)	Blank(s)	Blank(s)	Blank(s)	Blank(s)	Blank(s)	Blank(s)	101	White	Corpus Uteri	541	8310	Not a paired site
33978918	73 years	White	Married (including common law)	Undifferentiated; anaplastic; Grade IV	IVB	T3b	N0	M1	8010/3: Carcinoma, NOS	0	Beam radiation	No/Unknown	No	Yes	Yes	Unknown or size unreasonable (includes any tumor sizes 401-989)	24	2012	Alive or dead of other cause	6	Dead	One primary only	Positive histology	Yes	Female	Blank(s)	IVB	Blank(s)	T3b	N0	M1	Blank(s)	Blank(s)	Blank(s)	Blank(s)	Blank(s)	Blank(s)	Blank(s)	Blank(s)	999	White	Corpus Uteri	541	8010	Not a paired site
33980792	72 years	White	Married (including common law)	Undifferentiated; anaplastic; Grade IV	IVB	T2a	N0	M1	8890/3: Leiomyosarcoma, NOS	24	Combination of beam with implants or isotopes	No/Unknown	No	Yes	Yes	26	0	2012	Dead (attributable to this cancer dx)	16	Dead	One primary only	Positive histology	Yes	Female	Blank(s)	NA	Blank(s)	NA	NA	NA	Blank(s)	Blank(s)	Blank(s)	Blank(s)	Blank(s)	Blank(s)	Blank(s)	Blank(s)	26	Asian or Pacific Islander	Corpus Uteri	541	8890	Not a paired site
33984720	52 years	White	Married (including common law)	Poorly differentiated; Grade III	IVB	T4	N2	M1	8441/3: Serous cystadenocarcinoma, NOS	0	None/Unknown	No/Unknown	No	No	Yes	49	Unable to calculate	2012	Dead (attributable to this cancer dx)	1	Dead	One primary only	Positive histology	Yes	Female	Blank(s)	IVB	Blank(s)	T4	N1	M1	Blank(s)	Blank(s)	Blank(s)	Blank(s)	Blank(s)	Blank(s)	Blank(s)	Blank(s)	49	White	Corpus Uteri	541	8441	Not a paired site
34009227	40 years	White	Married (including common law)	Unknown	IVB	TX	NX	M1	8140/3: Adenocarcinoma, NOS	0	Beam radiation	No/Unknown	Unknown	Unknown	Yes	Unknown or size unreasonable (includes any tumor sizes 401-989)	39	2012	Dead (attributable to this cancer dx)	3	Dead	One primary only	Positive histology	Yes	Female	Blank(s)	IVB	Blank(s)	TX	NX	M1	Blank(s)	Blank(s)	Blank(s)	Blank(s)	Blank(s)	Blank(s)	Blank(s)	Blank(s)	999	White	Corpus Uteri	541	8140	Not a paired site
34010465	88 years	White	Widowed	Moderately differentiated; Grade II	IVB	T3NOS	NX	M1	8380/3: Endometrioid carcinoma	24	Beam radiation	No/Unknown	No	No	No	Unknown or size unreasonable (includes any tumor sizes 401-989)	5	2012	Dead (attributable to this cancer dx)	6	Dead	One primary only	Positive histology	Yes	Female	Blank(s)	IVB	Blank(s)	T3NOS	NX	M1	Blank(s)	Blank(s)	Blank(s)	Blank(s)	Blank(s)	Blank(s)	Blank(s)	Blank(s)	999	White	Corpus Uteri	541	8380	Not a paired site
34020497	78 years	White	Widowed	Unknown	IVB	T3b	N1	M1	8310/3: Clear cell adenocarcinoma, NOS	0	None/Unknown	Yes	No	No	Yes	Unknown or size unreasonable (includes any tumor sizes 401-989)	16	2012	Dead (attributable to this cancer dx)	7	Dead	One primary only	Positive histology	Yes	Female	Blank(s)	IVB	Blank(s)	T3b	N1	M1	Blank(s)	Blank(s)	Blank(s)	Blank(s)	Blank(s)	Blank(s)	Blank(s)	Blank(s)	999	White	Corpus Uteri	541	8310	Not a paired site
34041643	31 years	Other (American Indian/AK Native, Asian/Pacific Islander)	Married (including common law)	Unknown	IVB	T1b	N0	M1	8380/3: Endometrioid carcinoma	50	Beam radiation	No/Unknown	No	No	No	43	Unable to calculate	2012	Alive or dead of other cause	117	Alive	One primary only	Positive histology	Yes	Female	Blank(s)	IVB	Blank(s)	T1c	N0	M1	Blank(s)	Blank(s)	Blank(s)	Blank(s)	Blank(s)	Blank(s)	Blank(s)	Blank(s)	43	Asian or Pacific Islander	Corpus Uteri	541	8380	Not a paired site
34052108	68 years	White	Widowed	Moderately differentiated; Grade II	IVB	T3b	N1	M1	8380/3: Endometrioid carcinoma	50	None/Unknown	Yes	No	No	Yes	90	15	2012	Dead (attributable to this cancer dx)	66	Dead	One primary only	Positive histology	Yes	Female	Blank(s)	IVB	Blank(s)	T3b	N1	M1	Blank(s)	Blank(s)	Blank(s)	Blank(s)	Blank(s)	Blank(s)	Blank(s)	Blank(s)	90	Asian or Pacific Islander	Corpus Uteri	541	8380	Not a paired site
34091871	88 years	White	Widowed	Unknown	IVB	T1NOS	N1	M1	8140/3: Adenocarcinoma, NOS	0	None/Unknown	No/Unknown	No	No	No	Unknown or size unreasonable (includes any tumor sizes 401-989)	Unable to calculate	2012	Dead (attributable to this cancer dx)	2	Dead	One primary only	Positive histology	Yes	Female	Blank(s)	IVB	Blank(s)	T1NOS	N1	M1	Blank(s)	Blank(s)	Blank(s)	Blank(s)	Blank(s)	Blank(s)	Blank(s)	Blank(s)	999	White	Corpus Uteri	541	8140	Not a paired site
34105757	57 years	Black	Single (never married)	Poorly differentiated; Grade III	IVB	TX	N1	M1	8140/3: Adenocarcinoma, NOS	0	Beam radiation	Yes	No	No	No	Unknown or size unreasonable (includes any tumor sizes 401-989)	27	2012	Dead (attributable to this cancer dx)	38	Dead	One primary only	Positive histology	Yes	Female	Blank(s)	IVB	Blank(s)	TX	N1	M1	Blank(s)	Blank(s)	Blank(s)	Blank(s)	Blank(s)	Blank(s)	Blank(s)	Blank(s)	999	White	Corpus Uteri	541	8140	Not a paired site
34114744	80 years	White	Widowed	Poorly differentiated; Grade III	IVB	T1b	N1	M1	8140/3: Adenocarcinoma, NOS	50	None/Unknown	No/Unknown	No	Yes	Yes	Unknown or size unreasonable (includes any tumor sizes 401-989)	49	2012	Dead (attributable to this cancer dx)	8	Dead	One primary only	Positive histology	Yes	Female	Blank(s)	IVB	Blank(s)	T1c	N1	M1	Blank(s)	Blank(s)	Blank(s)	Blank(s)	Blank(s)	Blank(s)	Blank(s)	Blank(s)	999	White	Corpus Uteri	541	8140	Not a paired site
34117797	65 years	White	Unknown	Well differentiated; Grade I	IVB	T3a	NX	M1	8380/3: Endometrioid carcinoma	0	Beam radiation	Yes	No	Yes	Yes	Unknown or size unreasonable (includes any tumor sizes 401-989)	23	2012	Alive or dead of other cause	39	Dead	One primary only	Positive histology	Yes	Female	Blank(s)	IVB	Blank(s)	T3a	NX	M1	Blank(s)	Blank(s)	Blank(s)	Blank(s)	Blank(s)	Blank(s)	Blank(s)	Blank(s)	999	White	Corpus Uteri	541	8380	Not a paired site
34147458	46 years	White	Divorced	Unknown	IVB	T2a	N0	M1	8930/3: Endometrial stromal sarcoma, NOS	50	None/Unknown	No/Unknown	No	No	No	60	23	2012	Dead (attributable to this cancer dx)	4	Dead	One primary only	Positive histology	Yes	Female	Blank(s)	NA	Blank(s)	NA	NA	NA	Blank(s)	Blank(s)	Blank(s)	Blank(s)	Blank(s)	Blank(s)	Blank(s)	Blank(s)	60	White	Corpus Uteri	541	8930	Not a paired site
34172507	81 years	White	Widowed	Poorly differentiated; Grade III	IVB	TX	N1	M1	8560/3: Adenosquamous carcinoma	0	Beam radiation	Yes	No	No	No	Unknown or size unreasonable (includes any tumor sizes 401-989)	7	2012	Dead (attributable to this cancer dx)	6	Dead	One primary only	Positive histology	Yes	Female	Blank(s)	IVB	Blank(s)	TX	N1	M1	Blank(s)	Blank(s)	Blank(s)	Blank(s)	Blank(s)	Blank(s)	Blank(s)	Blank(s)	999	Asian or Pacific Islander	Corpus Uteri	541	8560	Not a paired site
34184254	56 years	White	Married (including common law)	Unknown	IVB	T3a	N1	M1	8460/3: Papillary serous cystadenocarcinoma	50	None/Unknown	Yes	No	Yes	Yes	40	11	2012	Dead (attributable to this cancer dx)	16	Dead	One primary only	Positive histology	Yes	Female	Blank(s)	IVB	Blank(s)	T3a	N1	M1	Blank(s)	Blank(s)	Blank(s)	Blank(s)	Blank(s)	Blank(s)	Blank(s)	Blank(s)	40	Black	Corpus Uteri	541	8460	Not a paired site
34203718	73 years	White	Married (including common law)	Moderately differentiated; Grade II	IVB	T3b	N0	M1	8380/3: Endometrioid carcinoma	0	Combination of beam with implants or isotopes	No/Unknown	No	No	No	Unknown or size unreasonable (includes any tumor sizes 401-989)	26	2012	Dead (attributable to this cancer dx)	5	Dead	One primary only	Positive histology	Yes	Female	Blank(s)	IVB	Blank(s)	T3b	N0	M1	Blank(s)	Blank(s)	Blank(s)	Blank(s)	Blank(s)	Blank(s)	Blank(s)	Blank(s)	999	White	Corpus Uteri	541	8380	Not a paired site
34229096	74 years	White	Widowed	Poorly differentiated; Grade III	IVB	T3a	N0	M1	8310/3: Clear cell adenocarcinoma, NOS	67	None/Unknown	No/Unknown	No	No	No	Unknown or size unreasonable (includes any tumor sizes 401-989)	7	2012	Alive or dead of other cause	0	Dead	One primary only	Positive histology	Yes	Female	Blank(s)	IVB	Blank(s)	T3a	N0	M1	Blank(s)	Blank(s)	Blank(s)	Blank(s)	Blank(s)	Blank(s)	Blank(s)	Blank(s)	999	White	Corpus Uteri	541	8310	Not a paired site
34254368	53 years	White	Married (including common law)	Unknown	IVB	TX	N1	M1	8140/3: Adenocarcinoma, NOS	0	Beam radiation	Yes	Yes	No	No	25	46	2012	Dead (attributable to this cancer dx)	3	Dead	One primary only	Positive histology	Yes	Female	Blank(s)	IVB	Blank(s)	TX	N1	M1	Blank(s)	Blank(s)	Blank(s)	Blank(s)	Blank(s)	Blank(s)	Blank(s)	Blank(s)	25	American Indian/Alaska Native	Corpus Uteri	541	8140	Not a paired site
34257932	65 years	White	Widowed	Poorly differentiated; Grade III	IVB	T3b	N2	M1	8380/3: Endometrioid carcinoma	50	None/Unknown	Yes	No	No	No	Unknown or size unreasonable (includes any tumor sizes 401-989)	19	2012	Dead (attributable to this cancer dx)	2	Dead	One primary only	Positive histology	Yes	Female	Blank(s)	IVB	Blank(s)	T3b	N1	M1	Blank(s)	Blank(s)	Blank(s)	Blank(s)	Blank(s)	Blank(s)	Blank(s)	Blank(s)	999	White	Corpus Uteri	541	8380	Not a paired site
34296014	49 years	White	Married (including common law)	Poorly differentiated; Grade III	IVB	T1NOS	N1	M1	8574/3: Adenocarcinoma with neuroendocrine differentiation	0	None/Unknown	Yes	Yes	Yes	Yes	Unknown or size unreasonable (includes any tumor sizes 401-989)	24	2012	Dead (attributable to this cancer dx)	2	Dead	One primary only	Positive histology	Yes	Female	Blank(s)	IVB	Blank(s)	T3a	N1	M1	Blank(s)	Blank(s)	Blank(s)	Blank(s)	Blank(s)	Blank(s)	Blank(s)	Blank(s)	999	White	Corpus Uteri	541	8574	Not a paired site
34319851	54 years	White	Married (including common law)	Poorly differentiated; Grade III	IVB	TX	NX	M1	8441/3: Serous cystadenocarcinoma, NOS	0	None/Unknown	Yes	No	No	Yes	Unknown or size unreasonable (includes any tumor sizes 401-989)	52	2012	Dead (attributable to this cancer dx)	13	Dead	One primary only	Positive histology	Yes	Female	Blank(s)	IVB	Blank(s)	TX	NX	M1	Blank(s)	Blank(s)	Blank(s)	Blank(s)	Blank(s)	Blank(s)	Blank(s)	Blank(s)	999	Black	Corpus Uteri	541	8441	Not a paired site
34427012	64 years	Other (American Indian/AK Native, Asian/Pacific Islander)	Married (including common law)	Unknown	IVB	T1NOS	N0	M1	8380/3: Endometrioid carcinoma	0	None/Unknown	Yes	No	No	No	Unknown or size unreasonable (includes any tumor sizes 401-989)	58	2012	Dead (attributable to this cancer dx)	77	Dead	One primary only	Positive histology	Yes	Female	Blank(s)	IVB	Blank(s)	T2a	N0	M1	Blank(s)	Blank(s)	Blank(s)	Blank(s)	Blank(s)	Blank(s)	Blank(s)	Blank(s)	999	White	Corpus Uteri	541	8380	Not a paired site
34447884	71 years	White	Married (including common law)	Unknown	IVB	TX	NX	M1	8010/3: Carcinoma, NOS	0	Beam radiation	Yes	No	No	Yes	Unknown or size unreasonable (includes any tumor sizes 401-989)	Unable to calculate	2012	Dead (attributable to this cancer dx)	3	Dead	One primary only	Positive histology	Yes	Female	Blank(s)	IVB	Blank(s)	TX	NX	M1	Blank(s)	Blank(s)	Blank(s)	Blank(s)	Blank(s)	Blank(s)	Blank(s)	Blank(s)	999	White	Corpus Uteri	541	8010	Not a paired site
34459175	90+ years	Black	Single (never married)	Unknown	IVB	T3b	N2	M1	8140/3: Adenocarcinoma, NOS	0	None/Unknown	No/Unknown	No	Yes	Yes	Unknown or size unreasonable (includes any tumor sizes 401-989)	Unable to calculate	2012	Dead (attributable to this cancer dx)	0	Dead	One primary only	Positive histology	Yes	Female	Blank(s)	IVB	Blank(s)	T3b	N1	M1	Blank(s)	Blank(s)	Blank(s)	Blank(s)	Blank(s)	Blank(s)	Blank(s)	Blank(s)	999	White	Corpus Uteri	541	8140	Not a paired site
34474639	53 years	White	Married (including common law)	Unknown	IVB	TX	N0	M1	8010/3: Carcinoma, NOS	0	None/Unknown	No/Unknown	No	No	Yes	Unknown or size unreasonable (includes any tumor sizes 401-989)	Unable to calculate	2012	Dead (attributable to this cancer dx)	0	Dead	One primary only	Positive histology	Yes	Female	Blank(s)	IVB	Blank(s)	TX	N0	M1	Blank(s)	Blank(s)	Blank(s)	Blank(s)	Blank(s)	Blank(s)	Blank(s)	Blank(s)	999	Black	Corpus Uteri	541	8010	Not a paired site
34477735	70 years	Other (American Indian/AK Native, Asian/Pacific Islander)	Married (including common law)	Undifferentiated; anaplastic; Grade IV	IVB	TX	N0	M1	8010/3: Carcinoma, NOS	0	None/Unknown	Yes	No	Yes	No	Unknown or size unreasonable (includes any tumor sizes 401-989)	18	2012	Dead (attributable to this cancer dx)	18	Dead	One primary only	Positive histology	Yes	Female	Blank(s)	IVB	Blank(s)	TX	N0	M1	Blank(s)	Blank(s)	Blank(s)	Blank(s)	Blank(s)	Blank(s)	Blank(s)	Blank(s)	999	White	Corpus Uteri	541	8010	Not a paired site
34502430	70 years	White	Divorced	Poorly differentiated; Grade III	IVB	T4	N0	M1	8980/3: Carcinosarcoma, NOS	40	None/Unknown	Yes	No	No	No	120	21	2012	Dead (attributable to this cancer dx)	13	Dead	One primary only	Positive histology	Yes	Female	Blank(s)	NA	Blank(s)	NA	NA	NA	Blank(s)	Blank(s)	Blank(s)	Blank(s)	Blank(s)	Blank(s)	Blank(s)	Blank(s)	120	Black	Corpus Uteri	541	8980	Not a paired site
34503168	90+ years	White	Widowed	Moderately differentiated; Grade II	IVB	T3a	N1	M1	8380/3: Endometrioid carcinoma	0	None/Unknown	Yes	No	No	Yes	44	42	2012	Dead (attributable to this cancer dx)	16	Dead	One primary only	Positive histology	Yes	Female	Blank(s)	IVB	Blank(s)	T3a	N1	M1	Blank(s)	Blank(s)	Blank(s)	Blank(s)	Blank(s)	Blank(s)	Blank(s)	Blank(s)	44	White	Corpus Uteri	541	8380	Not a paired site
34544886	51 years	White	Single (never married)	Unknown	IVB	TX	N1	M1	8050/3: Papillary carcinoma, NOS	0	None/Unknown	No/Unknown	No	Yes	Yes	60	Unable to calculate	2012	Dead (attributable to this cancer dx)	1	Dead	One primary only	Positive histology	Yes	Female	Blank(s)	IVB	Blank(s)	TX	N1	M1	Blank(s)	Blank(s)	Blank(s)	Blank(s)	Blank(s)	Blank(s)	Blank(s)	Blank(s)	60	White	Corpus Uteri	541	8050	Not a paired site
34550505	55 years	White	Single (never married)	Poorly differentiated; Grade III	IVB	T4	N0	M1	8441/3: Serous cystadenocarcinoma, NOS	50	None/Unknown	Yes	No	No	No	100	9	2012	Dead (attributable to this cancer dx)	15	Dead	One primary only	Positive histology	Yes	Female	Blank(s)	IVB	Blank(s)	T4	N0	M1	Blank(s)	Blank(s)	Blank(s)	Blank(s)	Blank(s)	Blank(s)	Blank(s)	Blank(s)	100	White	Corpus Uteri	541	8441	Not a paired site
34570656	60 years	White	Single (never married)	Poorly differentiated; Grade III	IVB	T3b	N0	M1	8380/3: Endometrioid carcinoma	0	None/Unknown	No/Unknown	No	No	Yes	Unknown or size unreasonable (includes any tumor sizes 401-989)	26	2012	Alive or dead of other cause	1	Dead	One primary only	Positive histology	Yes	Female	Blank(s)	IVB	Blank(s)	T3b	N0	M1	Blank(s)	Blank(s)	Blank(s)	Blank(s)	Blank(s)	Blank(s)	Blank(s)	Blank(s)	999	White	Corpus Uteri	541	8380	Not a paired site
34576703	50 years	White	Married (including common law)	Poorly differentiated; Grade III	IVB	T4	N1	M1	8441/3: Serous cystadenocarcinoma, NOS	0	None/Unknown	No/Unknown	No	No	No	Unknown or size unreasonable (includes any tumor sizes 401-989)	Unable to calculate	2012	Dead (attributable to this cancer dx)	1	Dead	One primary only	Positive histology	Yes	Female	Blank(s)	IVB	Blank(s)	T4	N1	M1	Blank(s)	Blank(s)	Blank(s)	Blank(s)	Blank(s)	Blank(s)	Blank(s)	Blank(s)	999	Asian or Pacific Islander	Corpus Uteri	541	8441	Not a paired site
34598282	56 years	Black	Married (including common law)	Poorly differentiated; Grade III	IVB	TX	NX	M1	8380/3: Endometrioid carcinoma	0	Beam radiation	Yes	No	No	No	58	7	2012	Dead (attributable to this cancer dx)	8	Dead	One primary only	Positive histology	Yes	Female	Blank(s)	IVB	Blank(s)	TX	NX	M1	Blank(s)	Blank(s)	Blank(s)	Blank(s)	Blank(s)	Blank(s)	Blank(s)	Blank(s)	58	White	Corpus Uteri	541	8380	Not a paired site
34604769	68 years	White	Married (including common law)	Moderately differentiated; Grade II	IVB	T4	N1	M1	8380/3: Endometrioid carcinoma	50	Beam radiation	Yes	No	No	Yes	Unknown or size unreasonable (includes any tumor sizes 401-989)	49	2012	Dead (attributable to this cancer dx)	35	Dead	One primary only	Positive histology	Yes	Female	Blank(s)	IVB	Blank(s)	T4	N1	M1	Blank(s)	Blank(s)	Blank(s)	Blank(s)	Blank(s)	Blank(s)	Blank(s)	Blank(s)	999	White	Corpus Uteri	541	8380	Not a paired site
34611284	55 years	White	Divorced	Poorly differentiated; Grade III	IVB	T2	N0	M1	8570/3: Adenocarcinoma with squamous metaplasia	50	None/Unknown	No/Unknown	No	No	Yes	Unknown or size unreasonable (includes any tumor sizes 401-989)	2	2012	Dead (attributable to this cancer dx)	1	Dead	One primary only	Positive histology	Yes	Female	Blank(s)	IVB	Blank(s)	T2b	N0	M1	Blank(s)	Blank(s)	Blank(s)	Blank(s)	Blank(s)	Blank(s)	Blank(s)	Blank(s)	220	White	Corpus Uteri	541	8570	Not a paired site
34623671	66 years	White	Married (including common law)	Poorly differentiated; Grade III	IVB	T3a	N2	M1	8980/3: Carcinosarcoma, NOS	50	None/Unknown	Yes	No	No	No	50	17	2012	Dead (attributable to this cancer dx)	9	Dead	One primary only	Positive histology	Yes	Female	Blank(s)	NA	Blank(s)	NA	NA	NA	Blank(s)	Blank(s)	Blank(s)	Blank(s)	Blank(s)	Blank(s)	Blank(s)	Blank(s)	50	White	Corpus Uteri	541	8980	Not a paired site
34669982	73 years	White	Widowed	Unknown	IVB	T3a	NX	M1	8980/3: Carcinosarcoma, NOS	0	None/Unknown	No/Unknown	No	Yes	No	Unknown or size unreasonable (includes any tumor sizes 401-989)	Unable to calculate	2012	Alive or dead of other cause	0	Dead	One primary only	Positive histology	Yes	Female	Blank(s)	NA	Blank(s)	NA	NA	NA	Blank(s)	Blank(s)	Blank(s)	Blank(s)	Blank(s)	Blank(s)	Blank(s)	Blank(s)	999	Black	Corpus Uteri	541	8980	Not a paired site
34673121	66 years	White	Married (including common law)	Poorly differentiated; Grade III	IVB	T3NOS	N0	M1	8260/3: Papillary adenocarcinoma, NOS	0	None/Unknown	No/Unknown	No	No	No	Unknown or size unreasonable (includes any tumor sizes 401-989)	Unable to calculate	2012	Dead (attributable to this cancer dx)	0	Dead	One primary only	Positive histology	Yes	Female	Blank(s)	IVB	Blank(s)	T3NOS	N0	M1	Blank(s)	Blank(s)	Blank(s)	Blank(s)	Blank(s)	Blank(s)	Blank(s)	Blank(s)	999	Black	Corpus Uteri	541	8260	Not a paired site
34675448	73 years	White	Divorced	Moderately differentiated; Grade II	IVB	T2	N2	M1	8323/3: Mixed cell adenocarcinoma	50	Beam radiation	No/Unknown	Yes	No	Unknown	70	33	2012	Dead (attributable to this cancer dx)	1	Dead	One primary only	Positive histology	Yes	Female	Blank(s)	IVB	Blank(s)	T2b	N1	M1	Blank(s)	Blank(s)	Blank(s)	Blank(s)	Blank(s)	Blank(s)	Blank(s)	Blank(s)	70	Black	Corpus Uteri	541	8323	Not a paired site
34686046	68 years	White	Married (including common law)	Poorly differentiated; Grade III	IVB	T4	N2	M1	8380/3: Endometrioid carcinoma	60	None/Unknown	No/Unknown	Unknown	Unknown	Unknown	Unknown or size unreasonable (includes any tumor sizes 401-989)	43	2012	Dead (attributable to this cancer dx)	3	Dead	One primary only	Positive histology	Yes	Female	Blank(s)	IVB	Blank(s)	T4	N1	M1	Blank(s)	Blank(s)	Blank(s)	Blank(s)	Blank(s)	Blank(s)	Blank(s)	Blank(s)	999	White	Corpus Uteri	541	8380	Not a paired site
34703082	79 years	White	Married (including common law)	Unknown	IVB	TX	N1	M1	8930/3: Endometrial stromal sarcoma, NOS	0	None/Unknown	No/Unknown	No	Yes	Yes	80	Unable to calculate	2012	Dead (attributable to this cancer dx)	1	Dead	One primary only	Positive histology	Yes	Female	Blank(s)	NA	Blank(s)	NA	NA	NA	Blank(s)	Blank(s)	Blank(s)	Blank(s)	Blank(s)	Blank(s)	Blank(s)	Blank(s)	80	White	Corpus Uteri	541	8930	Not a paired site
34710906	72 years	White	Widowed	Moderately differentiated; Grade II	IVB	T3a	N0	M1	8930/3: Endometrial stromal sarcoma, NOS	50	Beam radiation	Yes	No	Yes	No	Unknown or size unreasonable (includes any tumor sizes 401-989)	0	2012	Dead (attributable to this cancer dx)	6	Dead	One primary only	Positive histology	Yes	Female	Blank(s)	NA	Blank(s)	NA	NA	NA	Blank(s)	Blank(s)	Blank(s)	Blank(s)	Blank(s)	Blank(s)	Blank(s)	Blank(s)	999	Black	Corpus Uteri	541	8930	Not a paired site
34712040	46 years	White	Single (never married)	Moderately differentiated; Grade II	IVB	TX	NX	M1	8380/3: Endometrioid carcinoma	0	Recommended, unknown if administered	Yes	No	Yes	Yes	Unknown or size unreasonable (includes any tumor sizes 401-989)	36	2012	Dead (attributable to this cancer dx)	5	Dead	One primary only	Positive histology	Yes	Female	Blank(s)	IVB	Blank(s)	TX	NX	M1	Blank(s)	Blank(s)	Blank(s)	Blank(s)	Blank(s)	Blank(s)	Blank(s)	Blank(s)	999	Black	Corpus Uteri	541	8380	Not a paired site
34715137	62 years	White	Married (including common law)	Poorly differentiated; Grade III	IVB	T3b	N1	M1	8460/3: Papillary serous cystadenocarcinoma	0	Beam radiation	Yes	No	No	No	Unknown or size unreasonable (includes any tumor sizes 401-989)	26	2012	Dead (attributable to this cancer dx)	6	Dead	One primary only	Positive histology	Yes	Female	Blank(s)	IVB	Blank(s)	T3b	N1	M1	Blank(s)	Blank(s)	Blank(s)	Blank(s)	Blank(s)	Blank(s)	Blank(s)	Blank(s)	999	White	Corpus Uteri	541	8460	Not a paired site
34721667	63 years	White	Married (including common law)	Undifferentiated; anaplastic; Grade IV	IVB	T3a	N1	M1	8980/3: Carcinosarcoma, NOS	61	Beam radiation	No/Unknown	No	No	Yes	126	59	2012	Dead (attributable to this cancer dx)	6	Dead	One primary only	Positive histology	Yes	Female	Blank(s)	NA	Blank(s)	NA	NA	NA	Blank(s)	Blank(s)	Blank(s)	Blank(s)	Blank(s)	Blank(s)	Blank(s)	Blank(s)	126	Black	Corpus Uteri	541	8980	Not a paired site
34730683	53 years	White	Married (including common law)	Moderately differentiated; Grade II	IVB	T3b	N0	M1	8380/3: Endometrioid carcinoma	0	Beam radiation	No/Unknown	No	No	No	Unknown or size unreasonable (includes any tumor sizes 401-989)	77	2012	Dead (attributable to this cancer dx)	4	Dead	One primary only	Positive histology	Yes	Female	Blank(s)	IVB	Blank(s)	T3b	N0	M1	Blank(s)	Blank(s)	Blank(s)	Blank(s)	Blank(s)	Blank(s)	Blank(s)	Blank(s)	999	White	Corpus Uteri	541	8380	Not a paired site
34741629	38 years	White	Divorced	Unknown	IVB	TX	N1	M1	8140/3: Adenocarcinoma, NOS	0	None/Unknown	Yes	No	No	Yes	73	10	2012	Dead (attributable to this cancer dx)	28	Dead	One primary only	Positive histology	Yes	Female	Blank(s)	IVB	Blank(s)	TX	N1	M1	Blank(s)	Blank(s)	Blank(s)	Blank(s)	Blank(s)	Blank(s)	Blank(s)	Blank(s)	73	White	Corpus Uteri	541	8140	Not a paired site
34749745	70 years	Other (American Indian/AK Native, Asian/Pacific Islander)	Married (including common law)	Poorly differentiated; Grade III	IVB	T3a	N1	M1	8460/3: Papillary serous cystadenocarcinoma	50	None/Unknown	No/Unknown	No	Yes	Yes	67	72	2012	Dead (attributable to this cancer dx)	4	Dead	One primary only	Positive histology	Yes	Female	Blank(s)	IVB	Blank(s)	T3a	N1	M1	Blank(s)	Blank(s)	Blank(s)	Blank(s)	Blank(s)	Blank(s)	Blank(s)	Blank(s)	67	White	Corpus Uteri	541	8460	Not a paired site
34754031	65 years	White	Married (including common law)	Poorly differentiated; Grade III	IVB	T3b	N2	M1	8380/3: Endometrioid carcinoma	0	None/Unknown	No/Unknown	No	Yes	Yes	Unknown or size unreasonable (includes any tumor sizes 401-989)	Unable to calculate	2012	Dead (attributable to this cancer dx)	1	Dead	One primary only	Positive histology	Yes	Female	Blank(s)	IVB	Blank(s)	T3b	N1	M1	Blank(s)	Blank(s)	Blank(s)	Blank(s)	Blank(s)	Blank(s)	Blank(s)	Blank(s)	999	Black	Corpus Uteri	541	8380	Not a paired site
34756168	59 years	White	Single (never married)	Unknown	IVB	TX	N1	M1	8930/3: Endometrial stromal sarcoma, NOS	40	Beam radiation	Yes	Unknown	No	No	Unknown or size unreasonable (includes any tumor sizes 401-989)	0	2012	Dead (attributable to this cancer dx)	15	Dead	One primary only	Positive histology	Yes	Female	Blank(s)	NA	Blank(s)	NA	NA	NA	Blank(s)	Blank(s)	Blank(s)	Blank(s)	Blank(s)	Blank(s)	Blank(s)	Blank(s)	999	White	Corpus Uteri	541	8930	Not a paired site
34784186	82 years	White	Widowed	Unknown	IVB	TX	N2	M1	8310/3: Clear cell adenocarcinoma, NOS	0	None/Unknown	No/Unknown	No	No	Yes	Unknown or size unreasonable (includes any tumor sizes 401-989)	Unable to calculate	2012	Dead (attributable to this cancer dx)	16	Dead	One primary only	Positive histology	Yes	Female	Blank(s)	IVB	Blank(s)	TX	N1	M1	Blank(s)	Blank(s)	Blank(s)	Blank(s)	Blank(s)	Blank(s)	Blank(s)	Blank(s)	999	Black	Corpus Uteri	541	8310	Not a paired site
34805825	47 years	White	Married (including common law)	Unknown	IVB	TX	N1	M1	8460/3: Papillary serous cystadenocarcinoma	0	Refused (1988+)	No/Unknown	No	No	Yes	Unknown or size unreasonable (includes any tumor sizes 401-989)	Unable to calculate	2012	Dead (attributable to this cancer dx)	0	Dead	One primary only	Positive histology	Yes	Female	Blank(s)	IVB	Blank(s)	TX	N1	M1	Blank(s)	Blank(s)	Blank(s)	Blank(s)	Blank(s)	Blank(s)	Blank(s)	Blank(s)	999	White	Corpus Uteri	541	8460	Not a paired site
34837137	52 years	White	Married (including common law)	Poorly differentiated; Grade III	IVB	TX	NX	M1	8310/3: Clear cell adenocarcinoma, NOS	0	None/Unknown	Yes	No	Yes	No	Unknown or size unreasonable (includes any tumor sizes 401-989)	33	2012	Dead (attributable to this cancer dx)	19	Dead	One primary only	Positive histology	Yes	Female	Blank(s)	IVB	Blank(s)	TX	NX	M1	Blank(s)	Blank(s)	Blank(s)	Blank(s)	Blank(s)	Blank(s)	Blank(s)	Blank(s)	999	White	Corpus Uteri	541	8310	Not a paired site
34848574	47 years	White	Married (including common law)	Unknown	IVB	T3a	N1	M1	8380/3: Endometrioid carcinoma	67	Beam radiation	Yes	No	No	Yes	70	58	2012	Alive or dead of other cause	108	Alive	One primary only	Positive histology	Yes	Female	Blank(s)	IVB	Blank(s)	T3a	N1	M1	Blank(s)	Blank(s)	Blank(s)	Blank(s)	Blank(s)	Blank(s)	Blank(s)	Blank(s)	70	White	Corpus Uteri	541	8380	Not a paired site
34857399	81 years	White	Widowed	Unknown	IVB	TX	NX	M1	8070/3: Squamous cell carcinoma, NOS	24	None/Unknown	No/Unknown	No	No	Yes	Unknown or size unreasonable (includes any tumor sizes 401-989)	0	2012	Dead (attributable to this cancer dx)	0	Dead	One primary only	Positive histology	Yes	Female	Blank(s)	IVB	Blank(s)	TX	NX	M1	Blank(s)	Blank(s)	Blank(s)	Blank(s)	Blank(s)	Blank(s)	Blank(s)	Blank(s)	999	White	Corpus Uteri	541	8070	Not a paired site
34904847	75 years	Other (American Indian/AK Native, Asian/Pacific Islander)	Widowed	Unknown	IVB	T3a	N0	M1	8380/3: Endometrioid carcinoma	50	None/Unknown	Yes	No	No	Yes	35	29	2011	Alive or dead of other cause	123	Alive	One primary only	Positive histology	Yes	Female	Blank(s)	IVB	Blank(s)	T3a	N0	M1	Blank(s)	Blank(s)	Blank(s)	Blank(s)	Blank(s)	Blank(s)	Blank(s)	Blank(s)	35	White	Corpus Uteri	541	8380	Not a paired site
34908083	60 years	Black	Married (including common law)	Moderately differentiated; Grade II	IVB	T3b	N0	M1	8380/3: Endometrioid carcinoma	0	None/Unknown	Yes	No	No	Yes	Unknown or size unreasonable (includes any tumor sizes 401-989)	49	2011	Dead (attributable to this cancer dx)	21	Dead	One primary only	Positive histology	Yes	Female	Blank(s)	IVB	Blank(s)	T3b	N0	M1	Blank(s)	Blank(s)	Blank(s)	Blank(s)	Blank(s)	Blank(s)	Blank(s)	Blank(s)	999	White	Corpus Uteri	541	8380	Not a paired site
34909196	60 years	Other (American Indian/AK Native, Asian/Pacific Islander)	Single (never married)	Unknown	IVB	T3b	N2	M1	8380/3: Endometrioid carcinoma	50	Beam radiation	No/Unknown	No	No	No	100	49	2011	Dead (attributable to this cancer dx)	3	Dead	One primary only	Positive histology	Yes	Female	Blank(s)	IVB	Blank(s)	T3b	N1	M1	Blank(s)	Blank(s)	Blank(s)	Blank(s)	Blank(s)	Blank(s)	Blank(s)	Blank(s)	100	White	Corpus Uteri	541	8380	Not a paired site
34929232	62 years	White	Married (including common law)	Poorly differentiated; Grade III	IVB	TX	N1	M1	8950/3: Mullerian mixed tumor	0	None/Unknown	Yes	No	Yes	No	64	6	2011	Dead (attributable to this cancer dx)	9	Dead	One primary only	Positive histology	Yes	Female	Blank(s)	IVB	Blank(s)	TX	N1	M1	Blank(s)	Blank(s)	Blank(s)	Blank(s)	Blank(s)	Blank(s)	Blank(s)	Blank(s)	64	American Indian/Alaska Native	Corpus Uteri	541	8950	Not a paired site
34935459	42 years	White	Married (including common law)	Moderately differentiated; Grade II	IVB	T2	N1	M1	8380/3: Endometrioid carcinoma	50	Beam radiation	Yes	No	Yes	No	Unknown or size unreasonable (includes any tumor sizes 401-989)	47	2011	Dead (attributable to this cancer dx)	23	Dead	One primary only	Positive histology	Yes	Female	Blank(s)	IVB	Blank(s)	T2b	N1	M1	Blank(s)	Blank(s)	Blank(s)	Blank(s)	Blank(s)	Blank(s)	Blank(s)	Blank(s)	999	White	Corpus Uteri	541	8380	Not a paired site
34938719	70 years	White	Divorced	Moderately differentiated; Grade II	IVB	T1a	N0	M1	8323/3: Mixed cell adenocarcinoma	0	Beam radiation	Yes	No	No	No	Unknown or size unreasonable (includes any tumor sizes 401-989)	20	2011	Dead (attributable to this cancer dx)	8	Dead	One primary only	Positive histology	Yes	Female	Blank(s)	IVB	Blank(s)	T1a	N0	M1	Blank(s)	Blank(s)	Blank(s)	Blank(s)	Blank(s)	Blank(s)	Blank(s)	Blank(s)	999	White	Corpus Uteri	541	8323	Not a paired site
34941948	43 years	White	Single (never married)	Poorly differentiated; Grade III	IVB	T3a	N0	M1	8950/3: Mullerian mixed tumor	61	None/Unknown	Yes	Unknown	Yes	Unknown	Unknown or size unreasonable (includes any tumor sizes 401-989)	31	2011	Dead (attributable to this cancer dx)	13	Dead	One primary only	Positive histology	Yes	Female	Blank(s)	IVB	Blank(s)	T3a	N0	M1	Blank(s)	Blank(s)	Blank(s)	Blank(s)	Blank(s)	Blank(s)	Blank(s)	Blank(s)	999	White	Corpus Uteri	541	8950	Not a paired site
34954325	60 years	White	Married (including common law)	Moderately differentiated; Grade II	IVB	T4	NX	M1	8980/3: Carcinosarcoma, NOS	50	None/Unknown	No/Unknown	No	No	Yes	29	0	2011	Dead (attributable to this cancer dx)	18	Dead	One primary only	Positive histology	Yes	Female	Blank(s)	NA	Blank(s)	NA	NA	NA	Blank(s)	Blank(s)	Blank(s)	Blank(s)	Blank(s)	Blank(s)	Blank(s)	Blank(s)	29	Black	Corpus Uteri	541	8980	Not a paired site
34967641	74 years	White	Divorced	Unknown	IVB	TX	N0	M1	8010/3: Carcinoma, NOS	0	None/Unknown	No/Unknown	No	Yes	Yes	90	Unable to calculate	2011	Dead (attributable to this cancer dx)	0	Dead	One primary only	Positive histology	Yes	Female	Blank(s)	IVB	Blank(s)	TX	N0	M1	Blank(s)	Blank(s)	Blank(s)	Blank(s)	Blank(s)	Blank(s)	Blank(s)	Blank(s)	90	Asian or Pacific Islander	Corpus Uteri	541	8010	Left - origin of primary
34971114	60 years	Other (American Indian/AK Native, Asian/Pacific Islander)	Married (including common law)	Poorly differentiated; Grade III	IVB	T2	NX	M1	8380/3: Endometrioid carcinoma	50	Beam radiation	Yes	No	No	No	75	20	2011	Dead (attributable to this cancer dx)	19	Dead	One primary only	Positive histology	Yes	Female	Blank(s)	IVB	Blank(s)	T2b	NX	M1	Blank(s)	Blank(s)	Blank(s)	Blank(s)	Blank(s)	Blank(s)	Blank(s)	Blank(s)	75	Asian or Pacific Islander	Corpus Uteri	541	8380	Not a paired site
34997589	61 years	White	Divorced	Poorly differentiated; Grade III	IVB	T1b	N0	M1	8560/3: Adenosquamous carcinoma	50	Beam radiation	Yes	No	Yes	No	60	6	2011	Dead (attributable to this cancer dx)	129	Dead	One primary only	Positive histology	Yes	Female	Blank(s)	IVB	Blank(s)	T1c	N0	M1	Blank(s)	Blank(s)	Blank(s)	Blank(s)	Blank(s)	Blank(s)	Blank(s)	Blank(s)	60	White	Corpus Uteri	541	8560	Not a paired site
35022684	56 years	White	Single (never married)	Poorly differentiated; Grade III	IVB	T1b	N0	M1	8380/3: Endometrioid carcinoma	50	Beam radiation	No/Unknown	Yes	No	No	55	23	2011	Dead (attributable to this cancer dx)	6	Dead	One primary only	Positive histology	Yes	Female	Blank(s)	IVB	Blank(s)	T1c	N0	M1	Blank(s)	Blank(s)	Blank(s)	Blank(s)	Blank(s)	Blank(s)	Blank(s)	Blank(s)	55	White	Corpus Uteri	541	8380	Not a paired site
35064533	64 years	White	Married (including common law)	Poorly differentiated; Grade III	IVB	T3b	N2	M1	8380/3: Endometrioid carcinoma	0	Beam radiation	Yes	No	Yes	Yes	Unknown or size unreasonable (includes any tumor sizes 401-989)	10	2011	Dead (attributable to this cancer dx)	15	Dead	One primary only	Positive histology	Yes	Female	Blank(s)	IVB	Blank(s)	T3b	N1	M1	Blank(s)	Blank(s)	Blank(s)	Blank(s)	Blank(s)	Blank(s)	Blank(s)	Blank(s)	999	White	Corpus Uteri	541	8380	Not a paired site
35065194	70 years	White	Widowed	Poorly differentiated; Grade III	IVB	TX	NX	M1	8140/3: Adenocarcinoma, NOS	0	Beam radiation	Yes	No	No	No	Unknown or size unreasonable (includes any tumor sizes 401-989)	52	2011	Dead (attributable to this cancer dx)	25	Dead	One primary only	Positive histology	Yes	Female	Blank(s)	IVB	Blank(s)	TX	NX	M1	Blank(s)	Blank(s)	Blank(s)	Blank(s)	Blank(s)	Blank(s)	Blank(s)	Blank(s)	999	White	Corpus Uteri	541	8140	Not a paired site
35079199	77 years	White	Single (never married)	Unknown	IVB	T4	N0	M1	8255/3: Adenocarcinoma with mixed subtypes	50	None/Unknown	Yes	Yes	Yes	Yes	102	20	2011	Dead (attributable to this cancer dx)	11	Dead	One primary only	Positive histology	Yes	Female	Blank(s)	IVB	Blank(s)	T4	N0	M1	Blank(s)	Blank(s)	Blank(s)	Blank(s)	Blank(s)	Blank(s)	Blank(s)	Blank(s)	102	White	Corpus Uteri	541	8255	Not a paired site
35131333	26 years	White	Single (never married)	Poorly differentiated; Grade III	IVB	T1a	N1	M1	8380/3: Endometrioid carcinoma	50	Beam radiation	Yes	No	No	No	40	24	2011	Alive or dead of other cause	131	Alive	One primary only	Positive histology	Yes	Female	Blank(s)	IVB	Blank(s)	T1b	N1	M1	Blank(s)	Blank(s)	Blank(s)	Blank(s)	Blank(s)	Blank(s)	Blank(s)	Blank(s)	40	White	Corpus Uteri	541	8380	Not a paired site
35155679	74 years	White	Widowed	Poorly differentiated; Grade III	IVB	T3b	N0	M1	8140/3: Adenocarcinoma, NOS	0	Beam radiation	Yes	Yes	No	No	50	29	2011	Dead (attributable to this cancer dx)	2	Dead	One primary only	Positive histology	Yes	Female	Blank(s)	IVB	Blank(s)	T3b	N0	M1	Blank(s)	Blank(s)	Blank(s)	Blank(s)	Blank(s)	Blank(s)	Blank(s)	Blank(s)	50	White	Corpus Uteri	541	8140	Not a paired site
35193692	51 years	White	Married (including common law)	Undifferentiated; anaplastic; Grade IV	IVB	TX	NX	M1	8010/3: Carcinoma, NOS	0	None/Unknown	No/Unknown	No	No	No	Unknown or size unreasonable (includes any tumor sizes 401-989)	Unable to calculate	2011	Dead (attributable to this cancer dx)	0	Dead	One primary only	Positive histology	Yes	Female	Blank(s)	IVB	Blank(s)	TX	NX	M1	Blank(s)	Blank(s)	Blank(s)	Blank(s)	Blank(s)	Blank(s)	Blank(s)	Blank(s)	999	White	Corpus Uteri	541	8010	Not a paired site
35222956	54 years	White	Single (never married)	Unknown	IVB	T4	N1	M1	8380/3: Endometrioid carcinoma	0	Beam radiation	Yes	Yes	Yes	No	Unknown or size unreasonable (includes any tumor sizes 401-989)	23	2011	Dead (attributable to this cancer dx)	14	Dead	One primary only	Positive histology	Yes	Female	Blank(s)	IVB	Blank(s)	T4	N1	M1	Blank(s)	Blank(s)	Blank(s)	Blank(s)	Blank(s)	Blank(s)	Blank(s)	Blank(s)	999	Black	Corpus Uteri	541	8380	Not a paired site
35292191	30 years	White	Married (including common law)	Poorly differentiated; Grade III	IVB	T3b	N1	M1	8010/3: Carcinoma, NOS	0	Beam radiation	No/Unknown	No	No	Yes	Unknown or size unreasonable (includes any tumor sizes 401-989)	39	2011	Dead (attributable to this cancer dx)	8	Dead	One primary only	Positive histology	Yes	Female	Blank(s)	IVB	Blank(s)	T3b	N1	M1	Blank(s)	Blank(s)	Blank(s)	Blank(s)	Blank(s)	Blank(s)	Blank(s)	Blank(s)	170	White	Corpus Uteri	541	8010	Not a paired site
35304916	59 years	White	Divorced	Undifferentiated; anaplastic; Grade IV	IVB	T4	N2	M1	8380/3: Endometrioid carcinoma	50	None/Unknown	Yes	No	No	No	110	21	2011	Dead (attributable to this cancer dx)	5	Dead	One primary only	Positive histology	Yes	Female	Blank(s)	IVB	Blank(s)	T4	N1	M1	Blank(s)	Blank(s)	Blank(s)	Blank(s)	Blank(s)	Blank(s)	Blank(s)	Blank(s)	110	Black	Corpus Uteri	541	8380	Not a paired site
35320145	76 years	White	Married (including common law)	Undifferentiated; anaplastic; Grade IV	IVB	T4	N2	M1	8380/3: Endometrioid carcinoma	0	None/Unknown	No/Unknown	Unknown	No	No	100	Unable to calculate	2011	Dead (attributable to this cancer dx)	3	Dead	One primary only	Positive histology	Yes	Female	Blank(s)	IVB	Blank(s)	T4	N1	M1	Blank(s)	Blank(s)	Blank(s)	Blank(s)	Blank(s)	Blank(s)	Blank(s)	Blank(s)	100	White	Corpus Uteri	541	8380	Not a paired site
35333759	63 years	White	Unknown	Unknown	IVB	T3b	N2	M1	8310/3: Clear cell adenocarcinoma, NOS	0	Beam radiation	No/Unknown	No	Yes	Yes	136	6	2011	Dead (attributable to this cancer dx)	0	Dead	One primary only	Positive histology	Yes	Female	Blank(s)	IVB	Blank(s)	T3b	N1	M1	Blank(s)	Blank(s)	Blank(s)	Blank(s)	Blank(s)	Blank(s)	Blank(s)	Blank(s)	136	White	Corpus Uteri	541	8310	Not a paired site
35335301	80 years	White	Single (never married)	Poorly differentiated; Grade III	IVB	T3a	N2	M1	8380/3: Endometrioid carcinoma	0	None/Unknown	Yes	No	No	Yes	48	31	2011	Dead (attributable to this cancer dx)	3	Dead	One primary only	Positive histology	Yes	Female	Blank(s)	IVB	Blank(s)	T3a	N1	M1	Blank(s)	Blank(s)	Blank(s)	Blank(s)	Blank(s)	Blank(s)	Blank(s)	Blank(s)	48	White	Corpus Uteri	541	8380	Not a paired site
35368639	71 years	White	Single (never married)	Unknown	IVB	T1NOS	N1	M1	8140/3: Adenocarcinoma, NOS	0	Beam radiation	No/Unknown	No	No	Yes	Unknown or size unreasonable (includes any tumor sizes 401-989)	14	2011	Dead (attributable to this cancer dx)	10	Dead	One primary only	Positive histology	Yes	Female	Blank(s)	IVB	Blank(s)	T1NOS	N1	M1	Blank(s)	Blank(s)	Blank(s)	Blank(s)	Blank(s)	Blank(s)	Blank(s)	Blank(s)	999	White	Corpus Uteri	541	8140	Not a paired site
35380729	59 years	White	Single (never married)	Poorly differentiated; Grade III	IVB	T1a	NX	M1	8380/3: Endometrioid carcinoma	50	Beam radiation	No/Unknown	No	No	No	37	3	2011	Dead (attributable to this cancer dx)	11	Dead	One primary only	Positive histology	Yes	Female	Blank(s)	IVB	Blank(s)	T1b	NX	M1	Blank(s)	Blank(s)	Blank(s)	Blank(s)	Blank(s)	Blank(s)	Blank(s)	Blank(s)	37	Black	Corpus Uteri	541	8380	Not a paired site
35385230	73 years	White	Married (including common law)	Undifferentiated; anaplastic; Grade IV	IVB	T3b	NX	M1	8980/3: Carcinosarcoma, NOS	0	Beam radiation	No/Unknown	No	No	No	60	54	2011	Dead (attributable to this cancer dx)	2	Dead	One primary only	Positive histology	Yes	Female	Blank(s)	NA	Blank(s)	NA	NA	NA	Blank(s)	Blank(s)	Blank(s)	Blank(s)	Blank(s)	Blank(s)	Blank(s)	Blank(s)	60	White	Corpus Uteri	541	8980	Not a paired site
35428816	72 years	White	Widowed	Poorly differentiated; Grade III	IVB	T4	N0	M1	8380/3: Endometrioid carcinoma	50	Beam radiation	Yes	No	No	Yes	Unknown or size unreasonable (includes any tumor sizes 401-989)	9	2011	Alive or dead of other cause	131	Alive	One primary only	Positive histology	Yes	Female	Blank(s)	IVB	Blank(s)	T4	N0	M1	Blank(s)	Blank(s)	Blank(s)	Blank(s)	Blank(s)	Blank(s)	Blank(s)	Blank(s)	999	White	Corpus Uteri	541	8380	Not a paired site
35430615	58 years	White	Married (including common law)	Poorly differentiated; Grade III	IVB	T3b	N2	M1	8380/3: Endometrioid carcinoma	0	None/Unknown	Yes	No	No	Yes	76	Unable to calculate	2011	Alive or dead of other cause	122	Alive	One primary only	Positive histology	Yes	Female	Blank(s)	IVB	Blank(s)	T3b	N1	M1	Blank(s)	Blank(s)	Blank(s)	Blank(s)	Blank(s)	Blank(s)	Blank(s)	Blank(s)	76	White	Corpus Uteri	541	8380	Not a paired site
35439377	70 years	White	Divorced	Unknown	IVB	TX	N0	M1	8380/3: Endometrioid carcinoma	0	Radioactive implants (includes brachytherapy) (1988+)	No/Unknown	No	No	No	Unknown or size unreasonable (includes any tumor sizes 401-989)	18	2011	Dead (attributable to this cancer dx)	1	Dead	One primary only	Positive histology	Yes	Female	Blank(s)	IVB	Blank(s)	TX	N0	M1	Blank(s)	Blank(s)	Blank(s)	Blank(s)	Blank(s)	Blank(s)	Blank(s)	Blank(s)	999	White	Corpus Uteri	541	8380	Not a paired site
35471609	56 years	White	Married (including common law)	Undifferentiated; anaplastic; Grade IV	IVB	T3b	N1	M1	8980/3: Carcinosarcoma, NOS	50	None/Unknown	Yes	No	Yes	Yes	110	0	2011	Dead (attributable to this cancer dx)	8	Dead	One primary only	Positive histology	Yes	Female	Blank(s)	NA	Blank(s)	NA	NA	NA	Blank(s)	Blank(s)	Blank(s)	Blank(s)	Blank(s)	Blank(s)	Blank(s)	Blank(s)	110	White	Corpus Uteri	541	8980	Not a paired site
35489946	63 years	White	Divorced	Poorly differentiated; Grade III	IVB	T3b	N2	M1	8310/3: Clear cell adenocarcinoma, NOS	50	None/Unknown	No/Unknown	No	No	Yes	Unknown or size unreasonable (includes any tumor sizes 401-989)	53	2011	Dead (attributable to this cancer dx)	3	Dead	One primary only	Positive histology	Yes	Female	Blank(s)	IVB	Blank(s)	T3b	N1	M1	Blank(s)	Blank(s)	Blank(s)	Blank(s)	Blank(s)	Blank(s)	Blank(s)	Blank(s)	999	Black	Corpus Uteri	541	8310	Not a paired site
35495377	68 years	White	Single (never married)	Unknown	IVB	TX	N1	M1	8000/3: Neoplasm, malignant	0	None/Unknown	No/Unknown	No	Yes	Yes	Unknown or size unreasonable (includes any tumor sizes 401-989)	Unable to calculate	2011	Dead (attributable to this cancer dx)	0	Dead	One primary only	Positive histology	Yes	Female	Blank(s)	IVB	Blank(s)	TX	N1	M1	Blank(s)	Blank(s)	Blank(s)	Blank(s)	Blank(s)	Blank(s)	Blank(s)	Blank(s)	999	Black	Corpus Uteri	541	8000	Not a paired site
35496157	57 years	White	Married (including common law)	Moderately differentiated; Grade II	IVB	TX	NX	M1	8380/3: Endometrioid carcinoma	0	None/Unknown	No/Unknown	No	Yes	Yes	Unknown or size unreasonable (includes any tumor sizes 401-989)	Unable to calculate	2011	Dead (attributable to this cancer dx)	0	Dead	One primary only	Positive histology	Yes	Female	Blank(s)	IVB	Blank(s)	TX	NX	M1	Blank(s)	Blank(s)	Blank(s)	Blank(s)	Blank(s)	Blank(s)	Blank(s)	Blank(s)	999	Black	Corpus Uteri	541	8380	Not a paired site
35498189	56 years	Black	Single (never married)	Poorly differentiated; Grade III	IVB	TX	N1	M1	8140/3: Adenocarcinoma, NOS	31	Beam radiation	No/Unknown	No	No	No	Unknown or size unreasonable (includes any tumor sizes 401-989)	0	2011	Dead (attributable to this cancer dx)	5	Dead	One primary only	Positive histology	Yes	Female	Blank(s)	IVB	Blank(s)	TX	N1	M1	Blank(s)	Blank(s)	Blank(s)	Blank(s)	Blank(s)	Blank(s)	Blank(s)	Blank(s)	999	White	Corpus Uteri	541	8140	Not a paired site
35542185	75 years	White	Single (never married)	Moderately differentiated; Grade II	IVB	TX	NX	M1	8380/3: Endometrioid carcinoma	0	Beam radiation	No/Unknown	No	No	No	Unknown or size unreasonable (includes any tumor sizes 401-989)	32	2011	Dead (attributable to this cancer dx)	38	Dead	One primary only	Positive histology	Yes	Female	Blank(s)	IVB	Blank(s)	TX	NX	M1	Blank(s)	Blank(s)	Blank(s)	Blank(s)	Blank(s)	Blank(s)	Blank(s)	Blank(s)	999	White	Corpus Uteri	541	8380	Not a paired site
35550740	61 years	White	Divorced	Unknown	IVB	TX	N0	M1	8950/3: Mullerian mixed tumor	0	None/Unknown	No/Unknown	No	Yes	Yes	Unknown or size unreasonable (includes any tumor sizes 401-989)	Unable to calculate	2011	Dead (attributable to this cancer dx)	0	Dead	One primary only	Positive histology	Yes	Female	Blank(s)	IVB	Blank(s)	TX	N0	M1	Blank(s)	Blank(s)	Blank(s)	Blank(s)	Blank(s)	Blank(s)	Blank(s)	Blank(s)	999	White	Corpus Uteri	541	8950	Not a paired site
35556064	51 years	Black	Single (never married)	Moderately differentiated; Grade II	IVB	T3NOS	NX	M1	8950/3: Mullerian mixed tumor	50	None/Unknown	Yes	Yes	No	Yes	48	18	2011	Dead (attributable to this cancer dx)	2	Dead	One primary only	Positive histology	Yes	Female	Blank(s)	IVB	Blank(s)	T3NOS	NX	M1	Blank(s)	Blank(s)	Blank(s)	Blank(s)	Blank(s)	Blank(s)	Blank(s)	Blank(s)	48	White	Corpus Uteri	541	8950	Not a paired site
35563998	45 years	White	Married (including common law)	Undifferentiated; anaplastic; Grade IV	IVB	T3b	N1	M1	8380/3: Endometrioid carcinoma	63	None/Unknown	Yes	No	No	No	Unknown or size unreasonable (includes any tumor sizes 401-989)	36	2011	Dead (attributable to this cancer dx)	4	Dead	One primary only	Positive histology	Yes	Female	Blank(s)	IVB	Blank(s)	T3b	N1	M1	Blank(s)	Blank(s)	Blank(s)	Blank(s)	Blank(s)	Blank(s)	Blank(s)	Blank(s)	999	White	Corpus Uteri	541	8380	Not a paired site
35593682	66 years	Black	Married (including common law)	Poorly differentiated; Grade III	IVB	T1a	N0	M1	8380/3: Endometrioid carcinoma	50	Beam radiation	Yes	No	No	Yes	Unknown or size unreasonable (includes any tumor sizes 401-989)	0	2011	Dead (attributable to this cancer dx)	25	Dead	One primary only	Positive histology	Yes	Female	Blank(s)	IVB	Blank(s)	T1b	N0	M1	Blank(s)	Blank(s)	Blank(s)	Blank(s)	Blank(s)	Blank(s)	Blank(s)	Blank(s)	999	White	Corpus Uteri	541	8380	Not a paired site
[truncated: 58 more rows]
